# Supplementary material for: HMGR Modulates Strawberry Fruit Coloration and Aroma Through Regulating Terpenoid and Anthocyanin Pathways
Source: Foods. 2025 Mar 29;14(7):1199. doi: 10.3390/foods14071199 (PMC11988353; doi:10.3390/foods14071199)
Supplement: Supplementary file 1 [file foods-14-01199-s001.zip]

Archive with 4 entries (4 files):
- Figure S1.pdf
- Figure S2.pdf
- Figure S3.pdf
- Table S1-7.xls
