# Supplementary material for: HMGR Modulates Strawberry Fruit Coloration and Aroma Through Regulating Terpenoid and Anthocyanin Pathways
Source: Foods. 2025 Mar 29;14(7):1199. doi: 10.3390/foods14071199 (PMC11988353; doi:10.3390/foods14071199)
Supplement: Supplementary file 1 [file foods-14-01199-s001.zip › Table S1-7.xls]

## Sheet: Table S1
Table S1 Primer used for qRT-PCR on strawberry
Gene	Primer sequence (5'-3') F	Primer sequence (5'-3') R
FaPAL	CTTCTGTGGTGCTGTTTGATG	AGGGTGGTGCTTCAGTTTATGT
FaC4H	ACGCTCAACAGAAAGGAGAGAT	TTCGGGGTGGTTCACAA
Fa4CL	CGTAGACCCTGAAACTGGTG	TCTTTGTCTATGGTCCTCTCAGTC
Fa4CL2	ACGAATCCCTTCCCAGAAA	TCTTTGTCTATGGTCCTCTCAGTC
FaCHS	CATACCCCGACTACTACTTTCGT	CGCACATACTGGGATTCTCTT
FaCHI	AGCGAAAGCCATTGAAAAGT	CATTTGGTGATTGTGTGAAGAG
FaF3H	CTTTCGTGGTGAATCTTGGAG	TCGCTATGGACAACCTGCT
FaDFR	GACCTCCTCAAATCCTGT	GCATAAACCCATCCACTT
FaANS	CCTCAAACACCTTCCGACT	CCTCCCTTCTTCTAATCCC
FaUFGT	TAGAGGATGTGTGGAAGATTGGT	CTGTTGTGCGAGTTGTTTTAGTG
FaMYB10	TTACCAACAGAACCACCACA	AAACCAAGACCAGAACACAT
FabHLH78	CTCTTCATCTCCCTCTGT	CATTTGATTCTTTGTTTG
FabHLH143	GATTTTCCAAACCTCTCG	GGCACATCATAACCTCC
FaWD40	GCCGTGACAGATTTGCCATA	TTTGAGGTGCCATCATCCAG
FaCHP1	TGCATATATCAAGCAACTTTACACTGA	ATAGCTGAGATGGATCTTCCTGTGA
FaAAT	GGGAGGACATCATGGATTG	CTAGATTCACCCACGCTTC
FaCNL	CCCTCAGAAGCGACAGCACC	TCACAGACGGGACAAAGCAA
FaDAHPS1	AATCTTTCCCGCCAATCGT	CGGCTTCGCAAACTGACCC
FaDAHPS2	ATCGCTGAACGACTAAGGA	TTGCCAACAATCTGAAATGA
FaNES1	TGGGTCGTATGTAAGGTGC	TGAATGATGCTGGAAATGG
FaOMT	CACCAGACACTAGCCTTGCC	GGAATCCAGAACCCTTAGCC
FaPAL1	CCTGCCTTGCTACCTATCC	ATTCCTCCCTCACAAACCT
FaPAL2	TGCTTGTTGAACACGCCTTGA	ATCGCCGCATTACCGCTCT
FaQR	AACAATAGTAGGTCCAGCAA	ACATACAAGGGAAAGGAAA
FaPIN	GCCATACTATCAGACGCA	AACAGACCATCACACCAG
FaNCED1	ACTGCTTCTGCTTCCATCTCT	AGACACTCGTCGCATTCATT
FaNCED2	GACACCTTTTGCTTCCACTTG	GGATTTCGGACAACACACTCT
FaNCED3	CAAACCCTATCACCCTTCTCAC	TGGGCAACTTCTGCTTCTTT
Faactin	TGGGTTTGCTGGAGATGAT	CAGTAGGAGAACTGGGTGC
G1	CTCGCTTCGCTTTCAGGTAC	GTCCAATCAGCAAACCGGTT
G2	GTACAATGGCGGCTTCTCTG	GCGTTTCACCTTAGAGCGAG
G3	CTGCTGTTGTCGACGAAGAG	TGTCCTTCCCAATGCATCCT
G4	AGTGGTGTGTCGGTATTGGT	CAGATGCTTGACGGCTTTGA
G5	TGGGACTGAAGTGTGTGTGT	AGGCCGAGAAAGGTAAAGCT
G6	ACTTCCGGGGATGAATTGGT	GCCCAAAACTCAATTGCAGC
G7	ACAGATGCAGGAAGAGCTGT	GTTCTTCCTGGCAATCGTCC
G8	TGCAGGTTGGTTTTGATGGG	ACAAGCCTTATCCACAGCCT
G9	GCACCCAAGACTCGATTCAC	TCAAACTCGTTCTCCTCCCC
G10	CAGGAAGGCTAGTGACCCAA	TCTGACCACCTCCTAGACGA

## Sheet: Table S2
Table S2 CDs sequence of FaHMGR and FaHMGRi
FaHMGR	ATGGACTCTCGCCGTCGGTCCCCCAAACCGCCTCGCCCGACGGCCGTTAACGCTGGGACCCACCCTCGAAATGACAAAGCGTCGTCTTCTTCATCAGGAGGAGAAGGACGCGGTGGTGGAGCGAAAGCGTCCGACGCGCTGCCGCTGCCTTTGTATCTGACGAACGCCGTGTTCTTTACTCTCTTCTTCTCCGTGGCGTACTACCTCCTCCACCGCTGGCGCGACAAGATCCGAACCTCCACGCCGCTCCACGTCGTCAACCTCTCCGAGCTCGCCGCCATTCTCTCCCTCATCGCCTCCTTCATCTACCTCCTCGGCTTCTTCGGCATCGACTTCGTCCAGTCCTTCATCTCACGCGCCTCCCACTACGACGACGCCTGGGACGACGACGATGCCGAC…
FaHMGRi	AGATCTCCGTAATCGAATCCTTCCAGAGGCAAACCCTGCAGCGACCTCCCGGTCGTTCTCTGGAGCCACTCGCGCCGGATCACCGCCGCTCTCTTGCAGTCGCCGAGCTTCGATTCTAGCGAGTAGGACGGAACGTCGCCGTTTAGAACGGCCTGGATGATCTCCTCGTCCTCCTCGGAGCACAATGCCGGGTCTGCGTCGACGAATTTCGCCGGAACGATGACGTCGTCGTCGGCATCGTCGTCGTCCCAGGCGTCGTCGTAGTGGGAGGCGCGTGAGATGAAGGACTGGACGAAGTCGATGCCGAAGAAGCCGAGGAGGTAGATGAAGGAGGCGATGAGGGAGAGAATGGCGGCGAGCTCGGAGAGGTTGACGACGTGGAGCGGCGTGGAGGTTCGG…

## Sheet: Table S3
Table S3 General overview of transcriptome data
sample	raw_reads	clean_reads	clean_bases	Q20	Q30	total_map	exon	intron	intergenic
HMGRC1	45349182	43968376	6.6G	98.17	94.37	41817580(95.11%)	5683496270(90.9312%)	276787917(4.4284%)	290037776(4.6404%)
HMGRC2	41618330	40239912	6.04G	98.16	94.41	38230382(95.01%)	5181857140(90.6905%)	259865101(4.548%)	272060958(4.7615%)
HMGRC3	41260606	40025594	6.0G	98.16	94.42	38108521(95.21%)	5189051143(91.0962%)	252008881(4.4241%)	255177519(4.4798%)
HMGRR1	47694132	46262634	6.94G	98.17	94.39	43806174(94.69%)	5961667482(91.0486%)	281615369(4.3009%)	304503318(4.6505%)
HMGRR2	47668398	46297254	6.94G	98.06	94.19	43822334(94.65%)	5959152935(90.9787%)	280119246(4.2766%)	310779980(4.7447%)
HMGRR3	46544578	45247496	6.79G	98.07	94.18	42887766(94.78%)	5819786201(90.7889%)	275475269(4.2974%)	314976740(4.9137%)
HMGROE1	49678902	48277294	7.24G	98.06	94.13	45738161(94.74%)	6227002243(91.0953%)	294334191(4.3058%)	314365735(4.5989%)
HMGROE2	47341700	45906862	6.89G	97.84	93.66	43426777(94.6%)	5924178061(91.2766%)	269776870(4.1566%)	296403343(4.5668%)
HMGROE3	44183750	43174824	6.48G	97.61	93.2	40645385(94.14%)	5504809948(90.6295%)	267539487(4.4047%)	301624436(4.9659%)

## Sheet: Table S4
Table S4 The GO with the most significant enrichment of DEGs
HMGROEvsHMGRC_GOenrich_significant
Category	GOID	Description	GeneRatio	BgRatio	pvalue	padj	geneID	geneName	Count	Up	Up_Gene_id	Down	Down_Gene_id
BP	GO:0009415	response to water	6/425	14/19311	2.83687e-07	0.000100142	maker-Fvb2-1-augustus-gene-46.28/maker-Fvb2-3-augustus-gene-164.37/augustus_masked-Fvb1-1-processed-gene-186.8/maker-Fvb2-2-augustus-gene-235.24/maker-Fvb1-3-augustus-gene-69.67/maker-Fvb2-4-augustus-gene-67.34	maker-Fvb2-1-augustus-gene-46.28/maker-Fvb2-3-augustus-gene-164.37/augustus_masked-Fvb1-1-processed-gene-186.8/maker-Fvb2-2-augustus-gene-235.24/maker-Fvb1-3-augustus-gene-69.67/maker-Fvb2-4-augustus-gene-67.34	6	0		6	maker-Fvb2-1-augustus-gene-46.28/maker-Fvb2-3-augustus-gene-164.37/augustus_masked-Fvb1-1-processed-gene-186.8/maker-Fvb2-2-augustus-gene-235.24/maker-Fvb1-3-augustus-gene-69.67/maker-Fvb2-4-augustus-gene-67.34
BP	GO:0001101	response to acid chemical	6/425	18/19311	1.62722e-06	0.000191469	maker-Fvb2-1-augustus-gene-46.28/maker-Fvb2-3-augustus-gene-164.37/augustus_masked-Fvb1-1-processed-gene-186.8/maker-Fvb2-2-augustus-gene-235.24/maker-Fvb1-3-augustus-gene-69.67/maker-Fvb2-4-augustus-gene-67.34	maker-Fvb2-1-augustus-gene-46.28/maker-Fvb2-3-augustus-gene-164.37/augustus_masked-Fvb1-1-processed-gene-186.8/maker-Fvb2-2-augustus-gene-235.24/maker-Fvb1-3-augustus-gene-69.67/maker-Fvb2-4-augustus-gene-67.34	6	0		6	maker-Fvb2-1-augustus-gene-46.28/maker-Fvb2-3-augustus-gene-164.37/augustus_masked-Fvb1-1-processed-gene-186.8/maker-Fvb2-2-augustus-gene-235.24/maker-Fvb1-3-augustus-gene-69.67/maker-Fvb2-4-augustus-gene-67.34
BP	GO:1901700	response to oxygen-containing compound	6/425	18/19311	1.62722e-06	0.000191469	maker-Fvb2-1-augustus-gene-46.28/maker-Fvb2-3-augustus-gene-164.37/augustus_masked-Fvb1-1-processed-gene-186.8/maker-Fvb2-2-augustus-gene-235.24/maker-Fvb1-3-augustus-gene-69.67/maker-Fvb2-4-augustus-gene-67.34	maker-Fvb2-1-augustus-gene-46.28/maker-Fvb2-3-augustus-gene-164.37/augustus_masked-Fvb1-1-processed-gene-186.8/maker-Fvb2-2-augustus-gene-235.24/maker-Fvb1-3-augustus-gene-69.67/maker-Fvb2-4-augustus-gene-67.34	6	0		6	maker-Fvb2-1-augustus-gene-46.28/maker-Fvb2-3-augustus-gene-164.37/augustus_masked-Fvb1-1-processed-gene-186.8/maker-Fvb2-2-augustus-gene-235.24/maker-Fvb1-3-augustus-gene-69.67/maker-Fvb2-4-augustus-gene-67.34
BP	GO:0010035	response to inorganic substance	6/425	27/19311	2.19335e-05	0.00193444	maker-Fvb2-1-augustus-gene-46.28/maker-Fvb2-3-augustus-gene-164.37/augustus_masked-Fvb1-1-processed-gene-186.8/maker-Fvb2-2-augustus-gene-235.24/maker-Fvb1-3-augustus-gene-69.67/maker-Fvb2-4-augustus-gene-67.34	maker-Fvb2-1-augustus-gene-46.28/maker-Fvb2-3-augustus-gene-164.37/augustus_masked-Fvb1-1-processed-gene-186.8/maker-Fvb2-2-augustus-gene-235.24/maker-Fvb1-3-augustus-gene-69.67/maker-Fvb2-4-augustus-gene-67.34	6	0		6	maker-Fvb2-1-augustus-gene-46.28/maker-Fvb2-3-augustus-gene-164.37/augustus_masked-Fvb1-1-processed-gene-186.8/maker-Fvb2-2-augustus-gene-235.24/maker-Fvb1-3-augustus-gene-69.67/maker-Fvb2-4-augustus-gene-67.34
BP	GO:0009628	response to abiotic stimulus	6/425	28/19311	2.74001e-05	0.00193444	maker-Fvb2-1-augustus-gene-46.28/maker-Fvb2-3-augustus-gene-164.37/augustus_masked-Fvb1-1-processed-gene-186.8/maker-Fvb2-2-augustus-gene-235.24/maker-Fvb1-3-augustus-gene-69.67/maker-Fvb2-4-augustus-gene-67.34	maker-Fvb2-1-augustus-gene-46.28/maker-Fvb2-3-augustus-gene-164.37/augustus_masked-Fvb1-1-processed-gene-186.8/maker-Fvb2-2-augustus-gene-235.24/maker-Fvb1-3-augustus-gene-69.67/maker-Fvb2-4-augustus-gene-67.34	6	0		6	maker-Fvb2-1-augustus-gene-46.28/maker-Fvb2-3-augustus-gene-164.37/augustus_masked-Fvb1-1-processed-gene-186.8/maker-Fvb2-2-augustus-gene-235.24/maker-Fvb1-3-augustus-gene-69.67/maker-Fvb2-4-augustus-gene-67.34
BP	GO:0008652	cellular amino acid biosynthetic process	13/425	153/19311	3.4859e-05	0.00205087	maker-Fvb7-2-augustus-gene-322.83/maker-Fvb3-4-augustus-gene-47.33/maker-Fvb1-2-augustus-gene-136.40/augustus_masked-Fvb1-3-processed-gene-211.3/maker-Fvb1-4-augustus-gene-114.39/maker-Fvb1-1-snap-gene-134.35/maker-Fvb6-1-augustus-gene-240.33/maker-Fvb7-3-augustus-gene-22.48/maker-Fvb5-4-augustus-gene-227.27/maker-Fvb5-1-augustus-gene-278.33/maker-Fvb1-1-augustus-gene-153.34/augustus_masked-Fvb1-…	maker-Fvb7-2-augustus-gene-322.83/maker-Fvb3-4-augustus-gene-47.33/maker-Fvb1-2-augustus-gene-136.40/augustus_masked-Fvb1-3-processed-gene-211.3/maker-Fvb1-4-augustus-gene-114.39/maker-Fvb1-1-snap-gene-134.35/maker-Fvb6-1-augustus-gene-240.33/maker-Fvb7-3-augustus-gene-22.48/maker-Fvb5-4-augustus-gene-227.27/maker-Fvb5-1-augustus-gene-278.33/maker-Fvb1-1-augustus-gene-153.34/augustus_masked-Fvb1-…	13	3	maker-Fvb1-1-snap-gene-134.35/maker-Fvb6-1-augustus-gene-240.33/augustus_masked-Fvb1-2-processed-gene-162.3	10	maker-Fvb7-2-augustus-gene-322.83/maker-Fvb3-4-augustus-gene-47.33/maker-Fvb1-2-augustus-gene-136.40/augustus_masked-Fvb1-3-processed-gene-211.3/maker-Fvb1-4-augustus-gene-114.39/maker-Fvb7-3-augustus-gene-22.48/maker-Fvb5-4-augustus-gene-227.27/maker-Fvb5-1-augustus-gene-278.33/maker-Fvb1-1-augustus-gene-153.34/snap_masked-Fvb7-1-processed-gene-312.9
BP	GO:0042545	cell wall modification	8/425	73/19311	0.000198369	0.0100034	maker-Fvb1-4-augustus-gene-43.68/maker-Fvb6-3-augustus-gene-104.47/maker-Fvb4-3-augustus-gene-70.34/maker-Fvb6-4-augustus-gene-267.37/maker-Fvb4-3-augustus-gene-65.46/maker-Fvb7-3-augustus-gene-196.26/maker-Fvb6-4-snap-gene-267.50/maker-Fvb1-2-augustus-gene-66.37	maker-Fvb1-4-augustus-gene-43.68/maker-Fvb6-3-augustus-gene-104.47/maker-Fvb4-3-augustus-gene-70.34/maker-Fvb6-4-augustus-gene-267.37/maker-Fvb4-3-augustus-gene-65.46/maker-Fvb7-3-augustus-gene-196.26/maker-Fvb6-4-snap-gene-267.50/maker-Fvb1-2-augustus-gene-66.37	8	3	maker-Fvb1-4-augustus-gene-43.68/maker-Fvb7-3-augustus-gene-196.26/maker-Fvb1-2-augustus-gene-66.37	5	maker-Fvb6-3-augustus-gene-104.47/maker-Fvb4-3-augustus-gene-70.34/maker-Fvb6-4-augustus-gene-267.37/maker-Fvb4-3-augustus-gene-65.46/maker-Fvb6-4-snap-gene-267.50
BP	GO:0016053	organic acid biosynthetic process	21/425	414/19311	0.000365321	0.0143287	maker-Fvb4-4-snap-gene-200.18/maker-Fvb7-2-augustus-gene-322.83/maker-Fvb3-4-augustus-gene-47.33/maker-Fvb2-1-augustus-gene-257.47/maker-Fvb1-2-augustus-gene-136.40/augustus_masked-Fvb1-3-processed-gene-211.3/maker-Fvb1-4-augustus-gene-114.39/augustus_masked-Fvb5-1-processed-gene-287.1/maker-Fvb1-1-snap-gene-134.35/maker-Fvb6-1-augustus-gene-240.33/maker-Fvb2-4-augustus-gene-144.32/maker-Fvb7-3-a…	maker-Fvb4-4-snap-gene-200.18/maker-Fvb7-2-augustus-gene-322.83/maker-Fvb3-4-augustus-gene-47.33/maker-Fvb2-1-augustus-gene-257.47/maker-Fvb1-2-augustus-gene-136.40/augustus_masked-Fvb1-3-processed-gene-211.3/maker-Fvb1-4-augustus-gene-114.39/augustus_masked-Fvb5-1-processed-gene-287.1/maker-Fvb1-1-snap-gene-134.35/maker-Fvb6-1-augustus-gene-240.33/maker-Fvb2-4-augustus-gene-144.32/maker-Fvb7-3-a…	21	7	maker-Fvb1-1-snap-gene-134.35/maker-Fvb6-1-augustus-gene-240.33/maker-Fvb2-4-augustus-gene-144.32/maker-Fvb2-1-augustus-gene-122.44/maker-Fvb2-3-augustus-gene-14.36/maker-Fvb7-1-augustus-gene-308.51/augustus_masked-Fvb1-2-processed-gene-162.3	14	maker-Fvb4-4-snap-gene-200.18/maker-Fvb7-2-augustus-gene-322.83/maker-Fvb3-4-augustus-gene-47.33/maker-Fvb2-1-augustus-gene-257.47/maker-Fvb1-2-augustus-gene-136.40/augustus_masked-Fvb1-3-processed-gene-211.3/maker-Fvb1-4-augustus-gene-114.39/augustus_masked-Fvb5-1-processed-gene-287.1/maker-Fvb7-3-augustus-gene-22.48/maker-Fvb5-4-augustus-gene-227.27/maker-Fvb5-1-augustus-gene-278.33/maker-Fvb1-…
BP	GO:0046394	carboxylic acid biosynthetic process	21/425	414/19311	0.000365321	0.0143287	maker-Fvb4-4-snap-gene-200.18/maker-Fvb7-2-augustus-gene-322.83/maker-Fvb3-4-augustus-gene-47.33/maker-Fvb2-1-augustus-gene-257.47/maker-Fvb1-2-augustus-gene-136.40/augustus_masked-Fvb1-3-processed-gene-211.3/maker-Fvb1-4-augustus-gene-114.39/augustus_masked-Fvb5-1-processed-gene-287.1/maker-Fvb1-1-snap-gene-134.35/maker-Fvb6-1-augustus-gene-240.33/maker-Fvb2-4-augustus-gene-144.32/maker-Fvb7-3-a…	maker-Fvb4-4-snap-gene-200.18/maker-Fvb7-2-augustus-gene-322.83/maker-Fvb3-4-augustus-gene-47.33/maker-Fvb2-1-augustus-gene-257.47/maker-Fvb1-2-augustus-gene-136.40/augustus_masked-Fvb1-3-processed-gene-211.3/maker-Fvb1-4-augustus-gene-114.39/augustus_masked-Fvb5-1-processed-gene-287.1/maker-Fvb1-1-snap-gene-134.35/maker-Fvb6-1-augustus-gene-240.33/maker-Fvb2-4-augustus-gene-144.32/maker-Fvb7-3-a…	21	7	maker-Fvb1-1-snap-gene-134.35/maker-Fvb6-1-augustus-gene-240.33/maker-Fvb2-4-augustus-gene-144.32/maker-Fvb2-1-augustus-gene-122.44/maker-Fvb2-3-augustus-gene-14.36/maker-Fvb7-1-augustus-gene-308.51/augustus_masked-Fvb1-2-processed-gene-162.3	14	maker-Fvb4-4-snap-gene-200.18/maker-Fvb7-2-augustus-gene-322.83/maker-Fvb3-4-augustus-gene-47.33/maker-Fvb2-1-augustus-gene-257.47/maker-Fvb1-2-augustus-gene-136.40/augustus_masked-Fvb1-3-processed-gene-211.3/maker-Fvb1-4-augustus-gene-114.39/augustus_masked-Fvb5-1-processed-gene-287.1/maker-Fvb7-3-augustus-gene-22.48/maker-Fvb5-4-augustus-gene-227.27/maker-Fvb5-1-augustus-gene-278.33/maker-Fvb1-…
BP	GO:0071554	cell wall organization or biogenesis	10/425	129/19311	0.000574938	0.0202953	augustus_masked-Fvb1-1-processed-gene-224.10/maker-Fvb1-4-augustus-gene-43.68/maker-Fvb6-3-augustus-gene-104.47/maker-Fvb4-3-augustus-gene-70.34/maker-Fvb6-4-augustus-gene-267.37/maker-Fvb4-3-augustus-gene-65.46/maker-Fvb7-3-augustus-gene-196.26/maker-Fvb4-3-augustus-gene-206.54/maker-Fvb6-4-snap-gene-267.50/maker-Fvb1-2-augustus-gene-66.37	augustus_masked-Fvb1-1-processed-gene-224.10/maker-Fvb1-4-augustus-gene-43.68/maker-Fvb6-3-augustus-gene-104.47/maker-Fvb4-3-augustus-gene-70.34/maker-Fvb6-4-augustus-gene-267.37/maker-Fvb4-3-augustus-gene-65.46/maker-Fvb7-3-augustus-gene-196.26/maker-Fvb4-3-augustus-gene-206.54/maker-Fvb6-4-snap-gene-267.50/maker-Fvb1-2-augustus-gene-66.37	10	5	augustus_masked-Fvb1-1-processed-gene-224.10/maker-Fvb1-4-augustus-gene-43.68/maker-Fvb7-3-augustus-gene-196.26/maker-Fvb4-3-augustus-gene-206.54/maker-Fvb1-2-augustus-gene-66.37	5	maker-Fvb6-3-augustus-gene-104.47/maker-Fvb4-3-augustus-gene-70.34/maker-Fvb6-4-augustus-gene-267.37/maker-Fvb4-3-augustus-gene-65.46/maker-Fvb6-4-snap-gene-267.50
BP	GO:0009073	aromatic amino acid family biosynthetic process	5/425	34/19311	0.000828987	0.0266029	maker-Fvb1-2-augustus-gene-136.40/maker-Fvb1-4-augustus-gene-114.39/maker-Fvb5-4-augustus-gene-227.27/maker-Fvb5-1-augustus-gene-278.33/maker-Fvb1-1-augustus-gene-153.34	maker-Fvb1-2-augustus-gene-136.40/maker-Fvb1-4-augustus-gene-114.39/maker-Fvb5-4-augustus-gene-227.27/maker-Fvb5-1-augustus-gene-278.33/maker-Fvb1-1-augustus-gene-153.34	5	0		5	maker-Fvb1-2-augustus-gene-136.40/maker-Fvb1-4-augustus-gene-114.39/maker-Fvb5-4-augustus-gene-227.27/maker-Fvb5-1-augustus-gene-278.33/maker-Fvb1-1-augustus-gene-153.34
BP	GO:0045229	external encapsulating structure organization	8/425	99/19311	0.00154015	0.0417038	maker-Fvb1-4-augustus-gene-43.68/maker-Fvb6-3-augustus-gene-104.47/maker-Fvb4-3-augustus-gene-70.34/maker-Fvb6-4-augustus-gene-267.37/maker-Fvb4-3-augustus-gene-65.46/maker-Fvb7-3-augustus-gene-196.26/maker-Fvb6-4-snap-gene-267.50/maker-Fvb1-2-augustus-gene-66.37	maker-Fvb1-4-augustus-gene-43.68/maker-Fvb6-3-augustus-gene-104.47/maker-Fvb4-3-augustus-gene-70.34/maker-Fvb6-4-augustus-gene-267.37/maker-Fvb4-3-augustus-gene-65.46/maker-Fvb7-3-augustus-gene-196.26/maker-Fvb6-4-snap-gene-267.50/maker-Fvb1-2-augustus-gene-66.37	8	3	maker-Fvb1-4-augustus-gene-43.68/maker-Fvb7-3-augustus-gene-196.26/maker-Fvb1-2-augustus-gene-66.37	5	maker-Fvb6-3-augustus-gene-104.47/maker-Fvb4-3-augustus-gene-70.34/maker-Fvb6-4-augustus-gene-267.37/maker-Fvb4-3-augustus-gene-65.46/maker-Fvb6-4-snap-gene-267.50
BP	GO:0071555	cell wall organization	8/425	99/19311	0.00154015	0.0417038	maker-Fvb1-4-augustus-gene-43.68/maker-Fvb6-3-augustus-gene-104.47/maker-Fvb4-3-augustus-gene-70.34/maker-Fvb6-4-augustus-gene-267.37/maker-Fvb4-3-augustus-gene-65.46/maker-Fvb7-3-augustus-gene-196.26/maker-Fvb6-4-snap-gene-267.50/maker-Fvb1-2-augustus-gene-66.37	maker-Fvb1-4-augustus-gene-43.68/maker-Fvb6-3-augustus-gene-104.47/maker-Fvb4-3-augustus-gene-70.34/maker-Fvb6-4-augustus-gene-267.37/maker-Fvb4-3-augustus-gene-65.46/maker-Fvb7-3-augustus-gene-196.26/maker-Fvb6-4-snap-gene-267.50/maker-Fvb1-2-augustus-gene-66.37	8	3	maker-Fvb1-4-augustus-gene-43.68/maker-Fvb7-3-augustus-gene-196.26/maker-Fvb1-2-augustus-gene-66.37	5	maker-Fvb6-3-augustus-gene-104.47/maker-Fvb4-3-augustus-gene-70.34/maker-Fvb6-4-augustus-gene-267.37/maker-Fvb4-3-augustus-gene-65.46/maker-Fvb6-4-snap-gene-267.50
BP	GO:0042221	response to chemical	15/425	287/19311	0.00183082	0.0417038	maker-Fvb2-1-augustus-gene-46.28/maker-Fvb2-3-augustus-gene-164.37/maker-Fvb5-2-snap-gene-223.61/maker-Fvb7-4-augustus-gene-215.20/augustus_masked-Fvb1-4-processed-gene-41.13/maker-Fvb5-1-augustus-gene-273.27/maker-Fvb3-2-augustus-gene-9.64/augustus_masked-Fvb1-1-processed-gene-186.8/maker-Fvb7-3-augustus-gene-240.22/maker-Fvb2-2-augustus-gene-235.24/maker-Fvb1-3-augustus-gene-69.67/maker-Fvb3-3-…	maker-Fvb2-1-augustus-gene-46.28/maker-Fvb2-3-augustus-gene-164.37/maker-Fvb5-2-snap-gene-223.61/maker-Fvb7-4-augustus-gene-215.20/augustus_masked-Fvb1-4-processed-gene-41.13/maker-Fvb5-1-augustus-gene-273.27/maker-Fvb3-2-augustus-gene-9.64/augustus_masked-Fvb1-1-processed-gene-186.8/maker-Fvb7-3-augustus-gene-240.22/maker-Fvb2-2-augustus-gene-235.24/maker-Fvb1-3-augustus-gene-69.67/maker-Fvb3-3-…	15	4	maker-Fvb7-4-augustus-gene-215.20/augustus_masked-Fvb1-4-processed-gene-41.13/maker-Fvb7-3-augustus-gene-240.22/maker-Fvb3-3-augustus-gene-9.39	11	maker-Fvb2-1-augustus-gene-46.28/maker-Fvb2-3-augustus-gene-164.37/maker-Fvb5-2-snap-gene-223.61/maker-Fvb5-1-augustus-gene-273.27/maker-Fvb3-2-augustus-gene-9.64/augustus_masked-Fvb1-1-processed-gene-186.8/maker-Fvb2-2-augustus-gene-235.24/maker-Fvb1-3-augustus-gene-69.67/maker-Fvb2-4-augustus-gene-67.34/maker-Fvb3-2-augustus-gene-33.48/maker-Fvb2-1-augustus-gene-251.31
BP	GO:0006536	glutamate metabolic process	3/425	12/19311	0.0020084	0.0417038	maker-Fvb7-2-augustus-gene-322.83/maker-Fvb7-3-augustus-gene-22.48/snap_masked-Fvb7-1-processed-gene-312.9	maker-Fvb7-2-augustus-gene-322.83/maker-Fvb7-3-augustus-gene-22.48/snap_masked-Fvb7-1-processed-gene-312.9	3	0		3	maker-Fvb7-2-augustus-gene-322.83/maker-Fvb7-3-augustus-gene-22.48/snap_masked-Fvb7-1-processed-gene-312.9
BP	GO:0006537	glutamate biosynthetic process	3/425	12/19311	0.0020084	0.0417038	maker-Fvb7-2-augustus-gene-322.83/maker-Fvb7-3-augustus-gene-22.48/snap_masked-Fvb7-1-processed-gene-312.9	maker-Fvb7-2-augustus-gene-322.83/maker-Fvb7-3-augustus-gene-22.48/snap_masked-Fvb7-1-processed-gene-312.9	3	0		3	maker-Fvb7-2-augustus-gene-322.83/maker-Fvb7-3-augustus-gene-22.48/snap_masked-Fvb7-1-processed-gene-312.9
BP	GO:0043650	dicarboxylic acid biosynthetic process	3/425	12/19311	0.0020084	0.0417038	maker-Fvb7-2-augustus-gene-322.83/maker-Fvb7-3-augustus-gene-22.48/snap_masked-Fvb7-1-processed-gene-312.9	maker-Fvb7-2-augustus-gene-322.83/maker-Fvb7-3-augustus-gene-22.48/snap_masked-Fvb7-1-processed-gene-312.9	3	0		3	maker-Fvb7-2-augustus-gene-322.83/maker-Fvb7-3-augustus-gene-22.48/snap_masked-Fvb7-1-processed-gene-312.9
CC	GO:0005811	lipid droplet	9/140	20/7147	4.59069e-11	1.49197e-09	augustus_masked-Fvb7-4-processed-gene-35.7/augustus_masked-Fvb6-4-processed-gene-8.7/augustus_masked-Fvb6-2-processed-gene-287.16/augustus_masked-Fvb6-3-processed-gene-17.14/augustus_masked-Fvb5-1-processed-gene-40.11/augustus_masked-Fvb5-4-processed-gene-34.6/augustus_masked-Fvb5-2-processed-gene-36.6/augustus_masked-Fvb7-3-processed-gene-46.3/augustus_masked-Fvb7-2-processed-gene-255.15	augustus_masked-Fvb7-4-processed-gene-35.7/augustus_masked-Fvb6-4-processed-gene-8.7/augustus_masked-Fvb6-2-processed-gene-287.16/augustus_masked-Fvb6-3-processed-gene-17.14/augustus_masked-Fvb5-1-processed-gene-40.11/augustus_masked-Fvb5-4-processed-gene-34.6/augustus_masked-Fvb5-2-processed-gene-36.6/augustus_masked-Fvb7-3-processed-gene-46.3/augustus_masked-Fvb7-2-processed-gene-255.15	9	0		9	augustus_masked-Fvb7-4-processed-gene-35.7/augustus_masked-Fvb6-4-processed-gene-8.7/augustus_masked-Fvb6-2-processed-gene-287.16/augustus_masked-Fvb6-3-processed-gene-17.14/augustus_masked-Fvb5-1-processed-gene-40.11/augustus_masked-Fvb5-4-processed-gene-34.6/augustus_masked-Fvb5-2-processed-gene-36.6/augustus_masked-Fvb7-3-processed-gene-46.3/augustus_masked-Fvb7-2-processed-gene-255.15
CC	GO:0012511	monolayer-surrounded lipid storage body	9/140	20/7147	4.59069e-11	1.49197e-09	augustus_masked-Fvb7-4-processed-gene-35.7/augustus_masked-Fvb6-4-processed-gene-8.7/augustus_masked-Fvb6-2-processed-gene-287.16/augustus_masked-Fvb6-3-processed-gene-17.14/augustus_masked-Fvb5-1-processed-gene-40.11/augustus_masked-Fvb5-4-processed-gene-34.6/augustus_masked-Fvb5-2-processed-gene-36.6/augustus_masked-Fvb7-3-processed-gene-46.3/augustus_masked-Fvb7-2-processed-gene-255.15	augustus_masked-Fvb7-4-processed-gene-35.7/augustus_masked-Fvb6-4-processed-gene-8.7/augustus_masked-Fvb6-2-processed-gene-287.16/augustus_masked-Fvb6-3-processed-gene-17.14/augustus_masked-Fvb5-1-processed-gene-40.11/augustus_masked-Fvb5-4-processed-gene-34.6/augustus_masked-Fvb5-2-processed-gene-36.6/augustus_masked-Fvb7-3-processed-gene-46.3/augustus_masked-Fvb7-2-processed-gene-255.15	9	0		9	augustus_masked-Fvb7-4-processed-gene-35.7/augustus_masked-Fvb6-4-processed-gene-8.7/augustus_masked-Fvb6-2-processed-gene-287.16/augustus_masked-Fvb6-3-processed-gene-17.14/augustus_masked-Fvb5-1-processed-gene-40.11/augustus_masked-Fvb5-4-processed-gene-34.6/augustus_masked-Fvb5-2-processed-gene-36.6/augustus_masked-Fvb7-3-processed-gene-46.3/augustus_masked-Fvb7-2-processed-gene-255.15
CC	GO:0005618	cell wall	11/140	113/7147	1.16035e-05	0.000188556	maker-Fvb1-4-augustus-gene-43.68/maker-Fvb6-3-augustus-gene-104.47/maker-Fvb4-3-augustus-gene-70.34/maker-Fvb6-4-augustus-gene-267.37/maker-Fvb4-3-augustus-gene-65.46/maker-Fvb4-2-augustus-gene-204.31/maker-Fvb4-3-augustus-gene-23.41/maker-Fvb7-3-augustus-gene-196.26/maker-Fvb3-1-augustus-gene-285.43/maker-Fvb6-4-snap-gene-267.50/maker-Fvb1-2-augustus-gene-66.37	maker-Fvb1-4-augustus-gene-43.68/maker-Fvb6-3-augustus-gene-104.47/maker-Fvb4-3-augustus-gene-70.34/maker-Fvb6-4-augustus-gene-267.37/maker-Fvb4-3-augustus-gene-65.46/maker-Fvb4-2-augustus-gene-204.31/maker-Fvb4-3-augustus-gene-23.41/maker-Fvb7-3-augustus-gene-196.26/maker-Fvb3-1-augustus-gene-285.43/maker-Fvb6-4-snap-gene-267.50/maker-Fvb1-2-augustus-gene-66.37	11	4	maker-Fvb1-4-augustus-gene-43.68/maker-Fvb4-2-augustus-gene-204.31/maker-Fvb7-3-augustus-gene-196.26/maker-Fvb1-2-augustus-gene-66.37	7	maker-Fvb6-3-augustus-gene-104.47/maker-Fvb4-3-augustus-gene-70.34/maker-Fvb6-4-augustus-gene-267.37/maker-Fvb4-3-augustus-gene-65.46/maker-Fvb4-3-augustus-gene-23.41/maker-Fvb3-1-augustus-gene-285.43/maker-Fvb6-4-snap-gene-267.50
CC	GO:0030312	external encapsulating structure	11/140	113/7147	1.16035e-05	0.000188556	maker-Fvb1-4-augustus-gene-43.68/maker-Fvb6-3-augustus-gene-104.47/maker-Fvb4-3-augustus-gene-70.34/maker-Fvb6-4-augustus-gene-267.37/maker-Fvb4-3-augustus-gene-65.46/maker-Fvb4-2-augustus-gene-204.31/maker-Fvb4-3-augustus-gene-23.41/maker-Fvb7-3-augustus-gene-196.26/maker-Fvb3-1-augustus-gene-285.43/maker-Fvb6-4-snap-gene-267.50/maker-Fvb1-2-augustus-gene-66.37	maker-Fvb1-4-augustus-gene-43.68/maker-Fvb6-3-augustus-gene-104.47/maker-Fvb4-3-augustus-gene-70.34/maker-Fvb6-4-augustus-gene-267.37/maker-Fvb4-3-augustus-gene-65.46/maker-Fvb4-2-augustus-gene-204.31/maker-Fvb4-3-augustus-gene-23.41/maker-Fvb7-3-augustus-gene-196.26/maker-Fvb3-1-augustus-gene-285.43/maker-Fvb6-4-snap-gene-267.50/maker-Fvb1-2-augustus-gene-66.37	11	4	maker-Fvb1-4-augustus-gene-43.68/maker-Fvb4-2-augustus-gene-204.31/maker-Fvb7-3-augustus-gene-196.26/maker-Fvb1-2-augustus-gene-66.37	7	maker-Fvb6-3-augustus-gene-104.47/maker-Fvb4-3-augustus-gene-70.34/maker-Fvb6-4-augustus-gene-267.37/maker-Fvb4-3-augustus-gene-65.46/maker-Fvb4-3-augustus-gene-23.41/maker-Fvb3-1-augustus-gene-285.43/maker-Fvb6-4-snap-gene-267.50
CC	GO:0071944	cell periphery	16/140	251/7147	2.86895e-05	0.000372964	maker-Fvb3-4-augustus-gene-13.29/maker-Fvb1-4-augustus-gene-43.68/maker-Fvb6-3-augustus-gene-104.47/maker-Fvb3-4-augustus-gene-13.30/maker-Fvb4-3-augustus-gene-70.34/maker-Fvb6-4-augustus-gene-267.37/maker-Fvb4-3-augustus-gene-65.46/maker-Fvb4-2-augustus-gene-204.31/maker-Fvb5-4-snap-gene-38.71/maker-Fvb4-3-augustus-gene-23.41/maker-Fvb7-3-augustus-gene-196.26/maker-Fvb3-1-augustus-gene-246.31/ma…	maker-Fvb3-4-augustus-gene-13.29/maker-Fvb1-4-augustus-gene-43.68/maker-Fvb6-3-augustus-gene-104.47/maker-Fvb3-4-augustus-gene-13.30/maker-Fvb4-3-augustus-gene-70.34/maker-Fvb6-4-augustus-gene-267.37/maker-Fvb4-3-augustus-gene-65.46/maker-Fvb4-2-augustus-gene-204.31/maker-Fvb5-4-snap-gene-38.71/maker-Fvb4-3-augustus-gene-23.41/maker-Fvb7-3-augustus-gene-196.26/maker-Fvb3-1-augustus-gene-246.31/ma…	16	4	maker-Fvb1-4-augustus-gene-43.68/maker-Fvb4-2-augustus-gene-204.31/maker-Fvb7-3-augustus-gene-196.26/maker-Fvb1-2-augustus-gene-66.37	12	maker-Fvb3-4-augustus-gene-13.29/maker-Fvb6-3-augustus-gene-104.47/maker-Fvb3-4-augustus-gene-13.30/maker-Fvb4-3-augustus-gene-70.34/maker-Fvb6-4-augustus-gene-267.37/maker-Fvb4-3-augustus-gene-65.46/maker-Fvb5-4-snap-gene-38.71/maker-Fvb4-3-augustus-gene-23.41/maker-Fvb3-1-augustus-gene-246.31/maker-Fvb3-1-augustus-gene-285.43/maker-Fvb6-4-snap-gene-267.50/maker-Fvb7-4-snap-gene-84.49
MF	GO:0045735	nutrient reservoir activity	24/620	75/30264	1.86845e-22	4.22269e-20	maker-Fvb3-4-augustus-gene-82.40/maker-Fvb2-3-augustus-gene-107.53/maker-Fvb2-2-augustus-gene-69.38/maker-Fvb3-3-augustus-gene-215.29/maker-Fvb2-3-snap-gene-107.70/augustus_masked-Fvb2-4-processed-gene-162.0/maker-Fvb2-2-augustus-gene-70.28/augustus_masked-Fvb6-1-processed-gene-100.16/maker-Fvb2-2-augustus-gene-70.27/maker-Fvb2-4-augustus-gene-161.34/maker-Fvb2-4-snap-gene-162.52/maker-Fvb2-1-aug…	maker-Fvb3-4-augustus-gene-82.40/maker-Fvb2-3-augustus-gene-107.53/maker-Fvb2-2-augustus-gene-69.38/maker-Fvb3-3-augustus-gene-215.29/maker-Fvb2-3-snap-gene-107.70/augustus_masked-Fvb2-4-processed-gene-162.0/maker-Fvb2-2-augustus-gene-70.28/augustus_masked-Fvb6-1-processed-gene-100.16/maker-Fvb2-2-augustus-gene-70.27/maker-Fvb2-4-augustus-gene-161.34/maker-Fvb2-4-snap-gene-162.52/maker-Fvb2-1-aug…	24	1	augustus_masked-Fvb6-1-processed-gene-100.16	23	maker-Fvb3-4-augustus-gene-82.40/maker-Fvb2-3-augustus-gene-107.53/maker-Fvb2-2-augustus-gene-69.38/maker-Fvb3-3-augustus-gene-215.29/maker-Fvb2-3-snap-gene-107.70/augustus_masked-Fvb2-4-processed-gene-162.0/maker-Fvb2-2-augustus-gene-70.28/maker-Fvb2-2-augustus-gene-70.27/maker-Fvb2-4-augustus-gene-161.34/maker-Fvb2-4-snap-gene-162.52/maker-Fvb2-1-augustus-gene-140.31/snap_masked-Fvb2-3-processe…
MF	GO:0003849	3-deoxy-7-phosphoheptulonate synthase activity	5/620	12/30264	2.49641e-06	0.000282095	maker-Fvb1-2-augustus-gene-136.40/maker-Fvb1-4-augustus-gene-114.39/maker-Fvb5-4-augustus-gene-227.27/maker-Fvb5-1-augustus-gene-278.33/maker-Fvb1-1-augustus-gene-153.34	maker-Fvb1-2-augustus-gene-136.40/maker-Fvb1-4-augustus-gene-114.39/maker-Fvb5-4-augustus-gene-227.27/maker-Fvb5-1-augustus-gene-278.33/maker-Fvb1-1-augustus-gene-153.34	5	0		5	maker-Fvb1-2-augustus-gene-136.40/maker-Fvb1-4-augustus-gene-114.39/maker-Fvb5-4-augustus-gene-227.27/maker-Fvb5-1-augustus-gene-278.33/maker-Fvb1-1-augustus-gene-153.34
MF	GO:0030599	pectinesterase activity	8/620	73/30264	0.000123673	0.0093167	maker-Fvb1-4-augustus-gene-43.68/maker-Fvb6-3-augustus-gene-104.47/maker-Fvb4-3-augustus-gene-70.34/maker-Fvb6-4-augustus-gene-267.37/maker-Fvb4-3-augustus-gene-65.46/maker-Fvb7-3-augustus-gene-196.26/maker-Fvb6-4-snap-gene-267.50/maker-Fvb1-2-augustus-gene-66.37	maker-Fvb1-4-augustus-gene-43.68/maker-Fvb6-3-augustus-gene-104.47/maker-Fvb4-3-augustus-gene-70.34/maker-Fvb6-4-augustus-gene-267.37/maker-Fvb4-3-augustus-gene-65.46/maker-Fvb7-3-augustus-gene-196.26/maker-Fvb6-4-snap-gene-267.50/maker-Fvb1-2-augustus-gene-66.37	8	3	maker-Fvb1-4-augustus-gene-43.68/maker-Fvb7-3-augustus-gene-196.26/maker-Fvb1-2-augustus-gene-66.37	5	maker-Fvb6-3-augustus-gene-104.47/maker-Fvb4-3-augustus-gene-70.34/maker-Fvb6-4-augustus-gene-267.37/maker-Fvb4-3-augustus-gene-65.46/maker-Fvb6-4-snap-gene-267.50
MF	GO:0010333	terpene synthase activity	6/620	46/30264	0.000336812	0.0176658	maker-Fvb3-2-augustus-gene-19.39/maker-Fvb1-4-augustus-gene-3.45/maker-Fvb3-2-augustus-gene-19.40/maker-Fvb3-2-augustus-gene-19.46/maker-Fvb6-4-augustus-gene-315.48/maker-Fvb5-1-augustus-gene-43.63	maker-Fvb3-2-augustus-gene-19.39/maker-Fvb1-4-augustus-gene-3.45/maker-Fvb3-2-augustus-gene-19.40/maker-Fvb3-2-augustus-gene-19.46/maker-Fvb6-4-augustus-gene-315.48/maker-Fvb5-1-augustus-gene-43.63	6	4	maker-Fvb1-4-augustus-gene-3.45/maker-Fvb3-2-augustus-gene-19.46/maker-Fvb6-4-augustus-gene-315.48/maker-Fvb5-1-augustus-gene-43.63	2	maker-Fvb3-2-augustus-gene-19.39/maker-Fvb3-2-augustus-gene-19.40
MF	GO:0016835	carbon-oxygen lyase activity	11/620	156/30264	0.000390837	0.0176658	maker-Fvb3-2-augustus-gene-19.39/maker-Fvb1-4-augustus-gene-3.45/maker-Fvb3-2-augustus-gene-19.40/maker-Fvb3-2-augustus-gene-19.46/maker-Fvb6-4-augustus-gene-315.48/augustus_masked-Fvb7-4-processed-gene-109.0/augustus_masked-Fvb7-1-processed-gene-178.10/maker-Fvb2-2-augustus-gene-147.35/maker-Fvb2-4-snap-gene-85.39/novel.338/maker-Fvb5-1-augustus-gene-43.63	maker-Fvb3-2-augustus-gene-19.39/maker-Fvb1-4-augustus-gene-3.45/maker-Fvb3-2-augustus-gene-19.40/maker-Fvb3-2-augustus-gene-19.46/maker-Fvb6-4-augustus-gene-315.48/augustus_masked-Fvb7-4-processed-gene-109.0/augustus_masked-Fvb7-1-processed-gene-178.10/maker-Fvb2-2-augustus-gene-147.35/maker-Fvb2-4-snap-gene-85.39/-/maker-Fvb5-1-augustus-gene-43.63	11	9	maker-Fvb1-4-augustus-gene-3.45/maker-Fvb3-2-augustus-gene-19.46/maker-Fvb6-4-augustus-gene-315.48/augustus_masked-Fvb7-4-processed-gene-109.0/augustus_masked-Fvb7-1-processed-gene-178.10/maker-Fvb2-2-augustus-gene-147.35/maker-Fvb2-4-snap-gene-85.39/novel.338/maker-Fvb5-1-augustus-gene-43.63	2	maker-Fvb3-2-augustus-gene-19.39/maker-Fvb3-2-augustus-gene-19.40
MF	GO:0005516	calmodulin binding	6/620	54/30264	0.000808899	0.0261159	maker-Fvb4-4-augustus-gene-239.9/maker-Fvb5-3-augustus-gene-188.54/maker-Fvb1-2-augustus-gene-47.68/maker-Fvb2-2-snap-gene-6.67/maker-Fvb5-4-snap-gene-72.72/maker-Fvb1-3-augustus-gene-7.52	maker-Fvb4-4-augustus-gene-239.9/maker-Fvb5-3-augustus-gene-188.54/maker-Fvb1-2-augustus-gene-47.68/maker-Fvb2-2-snap-gene-6.67/maker-Fvb5-4-snap-gene-72.72/maker-Fvb1-3-augustus-gene-7.52	6	0		6	maker-Fvb4-4-augustus-gene-239.9/maker-Fvb5-3-augustus-gene-188.54/maker-Fvb1-2-augustus-gene-47.68/maker-Fvb2-2-snap-gene-6.67/maker-Fvb5-4-snap-gene-72.72/maker-Fvb1-3-augustus-gene-7.52
MF	GO:0016838	carbon-oxygen lyase activity, acting on phosphates	6/620	54/30264	0.000808899	0.0261159	maker-Fvb3-2-augustus-gene-19.39/maker-Fvb1-4-augustus-gene-3.45/maker-Fvb3-2-augustus-gene-19.40/maker-Fvb3-2-augustus-gene-19.46/maker-Fvb6-4-augustus-gene-315.48/maker-Fvb5-1-augustus-gene-43.63	maker-Fvb3-2-augustus-gene-19.39/maker-Fvb1-4-augustus-gene-3.45/maker-Fvb3-2-augustus-gene-19.40/maker-Fvb3-2-augustus-gene-19.46/maker-Fvb6-4-augustus-gene-315.48/maker-Fvb5-1-augustus-gene-43.63	6	4	maker-Fvb1-4-augustus-gene-3.45/maker-Fvb3-2-augustus-gene-19.46/maker-Fvb6-4-augustus-gene-315.48/maker-Fvb5-1-augustus-gene-43.63	2	maker-Fvb3-2-augustus-gene-19.39/maker-Fvb3-2-augustus-gene-19.40
MF	GO:0004857	enzyme inhibitor activity	10/620	147/30264	0.000936488	0.0264558	maker-Fvb1-4-augustus-gene-43.68/maker-Fvb6-3-augustus-gene-104.47/maker-Fvb4-3-augustus-gene-70.34/maker-Fvb6-4-augustus-gene-267.37/maker-Fvb4-3-augustus-gene-65.46/maker-Fvb7-3-augustus-gene-196.26/maker-Fvb7-4-snap-gene-24.81/augustus_masked-Fvb4-2-processed-gene-16.15/maker-Fvb6-4-snap-gene-267.50/maker-Fvb1-2-augustus-gene-66.37	maker-Fvb1-4-augustus-gene-43.68/maker-Fvb6-3-augustus-gene-104.47/maker-Fvb4-3-augustus-gene-70.34/maker-Fvb6-4-augustus-gene-267.37/maker-Fvb4-3-augustus-gene-65.46/maker-Fvb7-3-augustus-gene-196.26/maker-Fvb7-4-snap-gene-24.81/augustus_masked-Fvb4-2-processed-gene-16.15/maker-Fvb6-4-snap-gene-267.50/maker-Fvb1-2-augustus-gene-66.37	10	5	maker-Fvb1-4-augustus-gene-43.68/maker-Fvb7-3-augustus-gene-196.26/maker-Fvb7-4-snap-gene-24.81/augustus_masked-Fvb4-2-processed-gene-16.15/maker-Fvb1-2-augustus-gene-66.37	5	maker-Fvb6-3-augustus-gene-104.47/maker-Fvb4-3-augustus-gene-70.34/maker-Fvb6-4-augustus-gene-267.37/maker-Fvb4-3-augustus-gene-65.46/maker-Fvb6-4-snap-gene-267.50
MF	GO:0004089	carbonate dehydratase activity	3/620	12/30264	0.00163973	0.0370579	maker-Fvb2-2-augustus-gene-147.35/maker-Fvb2-4-snap-gene-85.39/novel.338	maker-Fvb2-2-augustus-gene-147.35/maker-Fvb2-4-snap-gene-85.39/-	3	3	maker-Fvb2-2-augustus-gene-147.35/maker-Fvb2-4-snap-gene-85.39/novel.338	0
MF	GO:0015930	glutamate synthase activity	3/620	12/30264	0.00163973	0.0370579	maker-Fvb7-2-augustus-gene-322.83/maker-Fvb7-3-augustus-gene-22.48/snap_masked-Fvb7-1-processed-gene-312.9	maker-Fvb7-2-augustus-gene-322.83/maker-Fvb7-3-augustus-gene-22.48/snap_masked-Fvb7-1-processed-gene-312.9	3	0		3	maker-Fvb7-2-augustus-gene-322.83/maker-Fvb7-3-augustus-gene-22.48/snap_masked-Fvb7-1-processed-gene-312.9
HMGRRvsHMGRC_GOenrich_significant
Category	GOID	Description	GeneRatio	BgRatio	pvalue	padj	geneID	geneName	Count	Up	Up_Gene_id	Down	Down_Gene_id
MF	GO:0045735	nutrient reservoir activity	26/1918	73/30234	1.4324e-13	5.41448e-11	maker-Fvb2-3-augustus-gene-97.31/maker-Fvb2-4-snap-gene-162.52/maker-Fvb2-3-snap-gene-107.70/maker-Fvb2-2-augustus-gene-60.55/maker-Fvb3-3-augustus-gene-215.29/maker-Fvb2-3-augustus-gene-107.53/maker-Fvb2-2-augustus-gene-69.38/maker-Fvb2-2-augustus-gene-70.28/augustus_masked-Fvb2-4-processed-gene-162.0/augustus_masked-Fvb6-1-processed-gene-100.16/maker-Fvb2-2-snap-gene-69.51/maker-Fvb2-4-augustus…	maker-Fvb2-3-augustus-gene-97.31/maker-Fvb2-4-snap-gene-162.52/maker-Fvb2-3-snap-gene-107.70/maker-Fvb2-2-augustus-gene-60.55/maker-Fvb3-3-augustus-gene-215.29/maker-Fvb2-3-augustus-gene-107.53/maker-Fvb2-2-augustus-gene-69.38/maker-Fvb2-2-augustus-gene-70.28/augustus_masked-Fvb2-4-processed-gene-162.0/augustus_masked-Fvb6-1-processed-gene-100.16/maker-Fvb2-2-snap-gene-69.51/maker-Fvb2-4-augustus…	26	1	augustus_masked-Fvb6-1-processed-gene-100.16	25	maker-Fvb2-3-augustus-gene-97.31/maker-Fvb2-4-snap-gene-162.52/maker-Fvb2-3-snap-gene-107.70/maker-Fvb2-2-augustus-gene-60.55/maker-Fvb3-3-augustus-gene-215.29/maker-Fvb2-3-augustus-gene-107.53/maker-Fvb2-2-augustus-gene-69.38/maker-Fvb2-2-augustus-gene-70.28/augustus_masked-Fvb2-4-processed-gene-162.0/maker-Fvb2-2-snap-gene-69.51/maker-Fvb2-4-augustus-gene-161.34/maker-Fvb2-1-augustus-gene-140.3…
CC	GO:0005811	lipid droplet	12/516	19/7130	5.75179e-10	3.88246e-08	augustus_masked-Fvb7-2-processed-gene-255.15/augustus_masked-Fvb5-2-processed-gene-36.6/augustus_masked-Fvb6-3-processed-gene-17.14/augustus_masked-Fvb7-4-processed-gene-35.7/augustus_masked-Fvb7-3-processed-gene-46.3/augustus_masked-Fvb6-4-processed-gene-8.7/augustus_masked-Fvb7-1-processed-gene-271.10/augustus_masked-Fvb5-3-processed-gene-243.2/augustus_masked-Fvb5-4-processed-gene-34.6/augustu…	augustus_masked-Fvb7-2-processed-gene-255.15/augustus_masked-Fvb5-2-processed-gene-36.6/augustus_masked-Fvb6-3-processed-gene-17.14/augustus_masked-Fvb7-4-processed-gene-35.7/augustus_masked-Fvb7-3-processed-gene-46.3/augustus_masked-Fvb6-4-processed-gene-8.7/augustus_masked-Fvb7-1-processed-gene-271.10/augustus_masked-Fvb5-3-processed-gene-243.2/augustus_masked-Fvb5-4-processed-gene-34.6/augustu…	12	0		12	augustus_masked-Fvb7-2-processed-gene-255.15/augustus_masked-Fvb5-2-processed-gene-36.6/augustus_masked-Fvb6-3-processed-gene-17.14/augustus_masked-Fvb7-4-processed-gene-35.7/augustus_masked-Fvb7-3-processed-gene-46.3/augustus_masked-Fvb6-4-processed-gene-8.7/augustus_masked-Fvb7-1-processed-gene-271.10/augustus_masked-Fvb5-3-processed-gene-243.2/augustus_masked-Fvb5-4-processed-gene-34.6/augustu…
CC	GO:0012511	monolayer-surrounded lipid storage body	12/516	19/7130	5.75179e-10	3.88246e-08	augustus_masked-Fvb7-2-processed-gene-255.15/augustus_masked-Fvb5-2-processed-gene-36.6/augustus_masked-Fvb6-3-processed-gene-17.14/augustus_masked-Fvb7-4-processed-gene-35.7/augustus_masked-Fvb7-3-processed-gene-46.3/augustus_masked-Fvb6-4-processed-gene-8.7/augustus_masked-Fvb7-1-processed-gene-271.10/augustus_masked-Fvb5-3-processed-gene-243.2/augustus_masked-Fvb5-4-processed-gene-34.6/augustu…	augustus_masked-Fvb7-2-processed-gene-255.15/augustus_masked-Fvb5-2-processed-gene-36.6/augustus_masked-Fvb6-3-processed-gene-17.14/augustus_masked-Fvb7-4-processed-gene-35.7/augustus_masked-Fvb7-3-processed-gene-46.3/augustus_masked-Fvb6-4-processed-gene-8.7/augustus_masked-Fvb7-1-processed-gene-271.10/augustus_masked-Fvb5-3-processed-gene-243.2/augustus_masked-Fvb5-4-processed-gene-34.6/augustu…	12	0		12	augustus_masked-Fvb7-2-processed-gene-255.15/augustus_masked-Fvb5-2-processed-gene-36.6/augustus_masked-Fvb6-3-processed-gene-17.14/augustus_masked-Fvb7-4-processed-gene-35.7/augustus_masked-Fvb7-3-processed-gene-46.3/augustus_masked-Fvb6-4-processed-gene-8.7/augustus_masked-Fvb7-1-processed-gene-271.10/augustus_masked-Fvb5-3-processed-gene-243.2/augustus_masked-Fvb5-4-processed-gene-34.6/augustu…
BP	GO:0006260	DNA replication	35/1390	153/19265	7.06353e-10	3.95558e-07	maker-Fvb5-1-snap-gene-215.57/maker-Fvb3-2-augustus-gene-200.27/maker-Fvb3-2-augustus-gene-264.44/maker-Fvb1-2-augustus-gene-46.56/maker-Fvb3-3-augustus-gene-246.32/maker-Fvb1-4-augustus-gene-131.39/maker-Fvb5-1-augustus-gene-293.44/maker-Fvb5-2-augustus-gene-77.54/maker-Fvb3-4-augustus-gene-255.33/maker-Fvb3-1-augustus-gene-289.38/maker-Fvb3-4-augustus-gene-55.40/maker-Fvb3-4-augustus-gene-111.3…	maker-Fvb5-1-snap-gene-215.57/maker-Fvb3-2-augustus-gene-200.27/maker-Fvb3-2-augustus-gene-264.44/maker-Fvb1-2-augustus-gene-46.56/maker-Fvb3-3-augustus-gene-246.32/maker-Fvb1-4-augustus-gene-131.39/maker-Fvb5-1-augustus-gene-293.44/maker-Fvb5-2-augustus-gene-77.54/maker-Fvb3-4-augustus-gene-255.33/maker-Fvb3-1-augustus-gene-289.38/maker-Fvb3-4-augustus-gene-55.40/maker-Fvb3-4-augustus-gene-111.3…	35	34	maker-Fvb5-1-snap-gene-215.57/maker-Fvb3-2-augustus-gene-200.27/maker-Fvb3-2-augustus-gene-264.44/maker-Fvb1-2-augustus-gene-46.56/maker-Fvb3-3-augustus-gene-246.32/maker-Fvb1-4-augustus-gene-131.39/maker-Fvb5-1-augustus-gene-293.44/maker-Fvb5-2-augustus-gene-77.54/maker-Fvb3-4-augustus-gene-255.33/maker-Fvb3-1-augustus-gene-289.38/maker-Fvb3-4-augustus-gene-55.40/maker-Fvb3-4-augustus-gene-111.3…	1	augustus_masked-Fvb4-3-processed-gene-31.7
BP	GO:0044262	cellular carbohydrate metabolic process	44/1390	250/19265	2.97813e-08	8.33878e-06	maker-Fvb4-1-augustus-gene-183.50/maker-Fvb1-4-augustus-gene-42.29/maker-Fvb4-3-augustus-gene-23.41/maker-Fvb5-3-augustus-gene-235.59/maker-Fvb1-4-augustus-gene-140.22/maker-Fvb2-1-augustus-gene-194.43/maker-Fvb2-4-augustus-gene-207.34/snap_masked-Fvb2-2-processed-gene-44.35/maker-Fvb5-4-augustus-gene-40.48/maker-Fvb5-4-augustus-gene-124.18/maker-Fvb2-2-augustus-gene-26.47/maker-Fvb5-1-augustus-g…	maker-Fvb4-1-augustus-gene-183.50/maker-Fvb1-4-augustus-gene-42.29/maker-Fvb4-3-augustus-gene-23.41/maker-Fvb5-3-augustus-gene-235.59/maker-Fvb1-4-augustus-gene-140.22/maker-Fvb2-1-augustus-gene-194.43/maker-Fvb2-4-augustus-gene-207.34/snap_masked-Fvb2-2-processed-gene-44.35/maker-Fvb5-4-augustus-gene-40.48/maker-Fvb5-4-augustus-gene-124.18/maker-Fvb2-2-augustus-gene-26.47/maker-Fvb5-1-augustus-g…	44	5	maker-Fvb1-2-augustus-gene-43.70/maker-Fvb5-1-augustus-gene-0.38/snap_masked-Fvb3-2-processed-gene-98.39/maker-Fvb5-3-augustus-gene-272.31/snap_masked-Fvb3-1-processed-gene-219.13	39	maker-Fvb4-1-augustus-gene-183.50/maker-Fvb1-4-augustus-gene-42.29/maker-Fvb4-3-augustus-gene-23.41/maker-Fvb5-3-augustus-gene-235.59/maker-Fvb1-4-augustus-gene-140.22/maker-Fvb2-1-augustus-gene-194.43/maker-Fvb2-4-augustus-gene-207.34/snap_masked-Fvb2-2-processed-gene-44.35/maker-Fvb5-4-augustus-gene-40.48/maker-Fvb5-4-augustus-gene-124.18/maker-Fvb2-2-augustus-gene-26.47/maker-Fvb5-1-augustus-g…
BP	GO:0009415	response to water	8/1390	14/19265	1.45877e-06	9.72779e-05	augustus_masked-Fvb1-1-processed-gene-186.8/maker-Fvb1-4-augustus-gene-61.52/maker-Fvb2-2-augustus-gene-235.24/maker-Fvb1-3-augustus-gene-69.67/maker-Fvb2-1-augustus-gene-46.28/maker-Fvb2-3-augustus-gene-164.37/maker-Fvb1-4-augustus-gene-61.56/maker-Fvb2-4-augustus-gene-67.34	augustus_masked-Fvb1-1-processed-gene-186.8/maker-Fvb1-4-augustus-gene-61.52/maker-Fvb2-2-augustus-gene-235.24/maker-Fvb1-3-augustus-gene-69.67/maker-Fvb2-1-augustus-gene-46.28/maker-Fvb2-3-augustus-gene-164.37/maker-Fvb1-4-augustus-gene-61.56/maker-Fvb2-4-augustus-gene-67.34	8	0		8	augustus_masked-Fvb1-1-processed-gene-186.8/maker-Fvb1-4-augustus-gene-61.52/maker-Fvb2-2-augustus-gene-235.24/maker-Fvb1-3-augustus-gene-69.67/maker-Fvb2-1-augustus-gene-46.28/maker-Fvb2-3-augustus-gene-164.37/maker-Fvb1-4-augustus-gene-61.56/maker-Fvb2-4-augustus-gene-67.34
BP	GO:0006873	cellular ion homeostasis	8/1390	15/19265	2.92751e-06	9.72779e-05	maker-Fvb6-4-augustus-gene-77.34/augustus_masked-Fvb6-1-processed-gene-299.2/maker-Fvb7-2-augustus-gene-245.70/maker-Fvb6-3-augustus-gene-353.35/augustus_masked-Fvb7-3-processed-gene-58.0/maker-Fvb7-4-augustus-gene-43.57/maker-Fvb6-3-augustus-gene-435.62/maker-Fvb7-4-augustus-gene-43.61	maker-Fvb6-4-augustus-gene-77.34/augustus_masked-Fvb6-1-processed-gene-299.2/maker-Fvb7-2-augustus-gene-245.70/maker-Fvb6-3-augustus-gene-353.35/augustus_masked-Fvb7-3-processed-gene-58.0/maker-Fvb7-4-augustus-gene-43.57/maker-Fvb6-3-augustus-gene-435.62/maker-Fvb7-4-augustus-gene-43.61	8	8	maker-Fvb6-4-augustus-gene-77.34/augustus_masked-Fvb6-1-processed-gene-299.2/maker-Fvb7-2-augustus-gene-245.70/maker-Fvb6-3-augustus-gene-353.35/augustus_masked-Fvb7-3-processed-gene-58.0/maker-Fvb7-4-augustus-gene-43.57/maker-Fvb6-3-augustus-gene-435.62/maker-Fvb7-4-augustus-gene-43.61	0
BP	GO:0006875	cellular metal ion homeostasis	8/1390	15/19265	2.92751e-06	9.72779e-05	maker-Fvb6-4-augustus-gene-77.34/augustus_masked-Fvb6-1-processed-gene-299.2/maker-Fvb7-2-augustus-gene-245.70/maker-Fvb6-3-augustus-gene-353.35/augustus_masked-Fvb7-3-processed-gene-58.0/maker-Fvb7-4-augustus-gene-43.57/maker-Fvb6-3-augustus-gene-435.62/maker-Fvb7-4-augustus-gene-43.61	maker-Fvb6-4-augustus-gene-77.34/augustus_masked-Fvb6-1-processed-gene-299.2/maker-Fvb7-2-augustus-gene-245.70/maker-Fvb6-3-augustus-gene-353.35/augustus_masked-Fvb7-3-processed-gene-58.0/maker-Fvb7-4-augustus-gene-43.57/maker-Fvb6-3-augustus-gene-435.62/maker-Fvb7-4-augustus-gene-43.61	8	8	maker-Fvb6-4-augustus-gene-77.34/augustus_masked-Fvb6-1-processed-gene-299.2/maker-Fvb7-2-augustus-gene-245.70/maker-Fvb6-3-augustus-gene-353.35/augustus_masked-Fvb7-3-processed-gene-58.0/maker-Fvb7-4-augustus-gene-43.57/maker-Fvb6-3-augustus-gene-435.62/maker-Fvb7-4-augustus-gene-43.61	0
BP	GO:0006879	cellular iron ion homeostasis	8/1390	15/19265	2.92751e-06	9.72779e-05	maker-Fvb6-4-augustus-gene-77.34/augustus_masked-Fvb6-1-processed-gene-299.2/maker-Fvb7-2-augustus-gene-245.70/maker-Fvb6-3-augustus-gene-353.35/augustus_masked-Fvb7-3-processed-gene-58.0/maker-Fvb7-4-augustus-gene-43.57/maker-Fvb6-3-augustus-gene-435.62/maker-Fvb7-4-augustus-gene-43.61	maker-Fvb6-4-augustus-gene-77.34/augustus_masked-Fvb6-1-processed-gene-299.2/maker-Fvb7-2-augustus-gene-245.70/maker-Fvb6-3-augustus-gene-353.35/augustus_masked-Fvb7-3-processed-gene-58.0/maker-Fvb7-4-augustus-gene-43.57/maker-Fvb6-3-augustus-gene-435.62/maker-Fvb7-4-augustus-gene-43.61	8	8	maker-Fvb6-4-augustus-gene-77.34/augustus_masked-Fvb6-1-processed-gene-299.2/maker-Fvb7-2-augustus-gene-245.70/maker-Fvb6-3-augustus-gene-353.35/augustus_masked-Fvb7-3-processed-gene-58.0/maker-Fvb7-4-augustus-gene-43.57/maker-Fvb6-3-augustus-gene-435.62/maker-Fvb7-4-augustus-gene-43.61	0
BP	GO:0030003	cellular cation homeostasis	8/1390	15/19265	2.92751e-06	9.72779e-05	maker-Fvb6-4-augustus-gene-77.34/augustus_masked-Fvb6-1-processed-gene-299.2/maker-Fvb7-2-augustus-gene-245.70/maker-Fvb6-3-augustus-gene-353.35/augustus_masked-Fvb7-3-processed-gene-58.0/maker-Fvb7-4-augustus-gene-43.57/maker-Fvb6-3-augustus-gene-435.62/maker-Fvb7-4-augustus-gene-43.61	maker-Fvb6-4-augustus-gene-77.34/augustus_masked-Fvb6-1-processed-gene-299.2/maker-Fvb7-2-augustus-gene-245.70/maker-Fvb6-3-augustus-gene-353.35/augustus_masked-Fvb7-3-processed-gene-58.0/maker-Fvb7-4-augustus-gene-43.57/maker-Fvb6-3-augustus-gene-435.62/maker-Fvb7-4-augustus-gene-43.61	8	8	maker-Fvb6-4-augustus-gene-77.34/augustus_masked-Fvb6-1-processed-gene-299.2/maker-Fvb7-2-augustus-gene-245.70/maker-Fvb6-3-augustus-gene-353.35/augustus_masked-Fvb7-3-processed-gene-58.0/maker-Fvb7-4-augustus-gene-43.57/maker-Fvb6-3-augustus-gene-435.62/maker-Fvb7-4-augustus-gene-43.61	0
BP	GO:0046916	cellular transition metal ion homeostasis	8/1390	15/19265	2.92751e-06	9.72779e-05	maker-Fvb6-4-augustus-gene-77.34/augustus_masked-Fvb6-1-processed-gene-299.2/maker-Fvb7-2-augustus-gene-245.70/maker-Fvb6-3-augustus-gene-353.35/augustus_masked-Fvb7-3-processed-gene-58.0/maker-Fvb7-4-augustus-gene-43.57/maker-Fvb6-3-augustus-gene-435.62/maker-Fvb7-4-augustus-gene-43.61	maker-Fvb6-4-augustus-gene-77.34/augustus_masked-Fvb6-1-processed-gene-299.2/maker-Fvb7-2-augustus-gene-245.70/maker-Fvb6-3-augustus-gene-353.35/augustus_masked-Fvb7-3-processed-gene-58.0/maker-Fvb7-4-augustus-gene-43.57/maker-Fvb6-3-augustus-gene-435.62/maker-Fvb7-4-augustus-gene-43.61	8	8	maker-Fvb6-4-augustus-gene-77.34/augustus_masked-Fvb6-1-processed-gene-299.2/maker-Fvb7-2-augustus-gene-245.70/maker-Fvb6-3-augustus-gene-353.35/augustus_masked-Fvb7-3-processed-gene-58.0/maker-Fvb7-4-augustus-gene-43.57/maker-Fvb6-3-augustus-gene-435.62/maker-Fvb7-4-augustus-gene-43.61	0
BP	GO:0048878	chemical homeostasis	8/1390	15/19265	2.92751e-06	9.72779e-05	maker-Fvb6-4-augustus-gene-77.34/augustus_masked-Fvb6-1-processed-gene-299.2/maker-Fvb7-2-augustus-gene-245.70/maker-Fvb6-3-augustus-gene-353.35/augustus_masked-Fvb7-3-processed-gene-58.0/maker-Fvb7-4-augustus-gene-43.57/maker-Fvb6-3-augustus-gene-435.62/maker-Fvb7-4-augustus-gene-43.61	maker-Fvb6-4-augustus-gene-77.34/augustus_masked-Fvb6-1-processed-gene-299.2/maker-Fvb7-2-augustus-gene-245.70/maker-Fvb6-3-augustus-gene-353.35/augustus_masked-Fvb7-3-processed-gene-58.0/maker-Fvb7-4-augustus-gene-43.57/maker-Fvb6-3-augustus-gene-435.62/maker-Fvb7-4-augustus-gene-43.61	8	8	maker-Fvb6-4-augustus-gene-77.34/augustus_masked-Fvb6-1-processed-gene-299.2/maker-Fvb7-2-augustus-gene-245.70/maker-Fvb6-3-augustus-gene-353.35/augustus_masked-Fvb7-3-processed-gene-58.0/maker-Fvb7-4-augustus-gene-43.57/maker-Fvb6-3-augustus-gene-435.62/maker-Fvb7-4-augustus-gene-43.61	0
BP	GO:0050801	ion homeostasis	8/1390	15/19265	2.92751e-06	9.72779e-05	maker-Fvb6-4-augustus-gene-77.34/augustus_masked-Fvb6-1-processed-gene-299.2/maker-Fvb7-2-augustus-gene-245.70/maker-Fvb6-3-augustus-gene-353.35/augustus_masked-Fvb7-3-processed-gene-58.0/maker-Fvb7-4-augustus-gene-43.57/maker-Fvb6-3-augustus-gene-435.62/maker-Fvb7-4-augustus-gene-43.61	maker-Fvb6-4-augustus-gene-77.34/augustus_masked-Fvb6-1-processed-gene-299.2/maker-Fvb7-2-augustus-gene-245.70/maker-Fvb6-3-augustus-gene-353.35/augustus_masked-Fvb7-3-processed-gene-58.0/maker-Fvb7-4-augustus-gene-43.57/maker-Fvb6-3-augustus-gene-435.62/maker-Fvb7-4-augustus-gene-43.61	8	8	maker-Fvb6-4-augustus-gene-77.34/augustus_masked-Fvb6-1-processed-gene-299.2/maker-Fvb7-2-augustus-gene-245.70/maker-Fvb6-3-augustus-gene-353.35/augustus_masked-Fvb7-3-processed-gene-58.0/maker-Fvb7-4-augustus-gene-43.57/maker-Fvb6-3-augustus-gene-435.62/maker-Fvb7-4-augustus-gene-43.61	0
BP	GO:0055065	metal ion homeostasis	8/1390	15/19265	2.92751e-06	9.72779e-05	maker-Fvb6-4-augustus-gene-77.34/augustus_masked-Fvb6-1-processed-gene-299.2/maker-Fvb7-2-augustus-gene-245.70/maker-Fvb6-3-augustus-gene-353.35/augustus_masked-Fvb7-3-processed-gene-58.0/maker-Fvb7-4-augustus-gene-43.57/maker-Fvb6-3-augustus-gene-435.62/maker-Fvb7-4-augustus-gene-43.61	maker-Fvb6-4-augustus-gene-77.34/augustus_masked-Fvb6-1-processed-gene-299.2/maker-Fvb7-2-augustus-gene-245.70/maker-Fvb6-3-augustus-gene-353.35/augustus_masked-Fvb7-3-processed-gene-58.0/maker-Fvb7-4-augustus-gene-43.57/maker-Fvb6-3-augustus-gene-435.62/maker-Fvb7-4-augustus-gene-43.61	8	8	maker-Fvb6-4-augustus-gene-77.34/augustus_masked-Fvb6-1-processed-gene-299.2/maker-Fvb7-2-augustus-gene-245.70/maker-Fvb6-3-augustus-gene-353.35/augustus_masked-Fvb7-3-processed-gene-58.0/maker-Fvb7-4-augustus-gene-43.57/maker-Fvb6-3-augustus-gene-435.62/maker-Fvb7-4-augustus-gene-43.61	0
BP	GO:0055072	iron ion homeostasis	8/1390	15/19265	2.92751e-06	9.72779e-05	maker-Fvb6-4-augustus-gene-77.34/augustus_masked-Fvb6-1-processed-gene-299.2/maker-Fvb7-2-augustus-gene-245.70/maker-Fvb6-3-augustus-gene-353.35/augustus_masked-Fvb7-3-processed-gene-58.0/maker-Fvb7-4-augustus-gene-43.57/maker-Fvb6-3-augustus-gene-435.62/maker-Fvb7-4-augustus-gene-43.61	maker-Fvb6-4-augustus-gene-77.34/augustus_masked-Fvb6-1-processed-gene-299.2/maker-Fvb7-2-augustus-gene-245.70/maker-Fvb6-3-augustus-gene-353.35/augustus_masked-Fvb7-3-processed-gene-58.0/maker-Fvb7-4-augustus-gene-43.57/maker-Fvb6-3-augustus-gene-435.62/maker-Fvb7-4-augustus-gene-43.61	8	8	maker-Fvb6-4-augustus-gene-77.34/augustus_masked-Fvb6-1-processed-gene-299.2/maker-Fvb7-2-augustus-gene-245.70/maker-Fvb6-3-augustus-gene-353.35/augustus_masked-Fvb7-3-processed-gene-58.0/maker-Fvb7-4-augustus-gene-43.57/maker-Fvb6-3-augustus-gene-435.62/maker-Fvb7-4-augustus-gene-43.61	0
BP	GO:0055076	transition metal ion homeostasis	8/1390	15/19265	2.92751e-06	9.72779e-05	maker-Fvb6-4-augustus-gene-77.34/augustus_masked-Fvb6-1-processed-gene-299.2/maker-Fvb7-2-augustus-gene-245.70/maker-Fvb6-3-augustus-gene-353.35/augustus_masked-Fvb7-3-processed-gene-58.0/maker-Fvb7-4-augustus-gene-43.57/maker-Fvb6-3-augustus-gene-435.62/maker-Fvb7-4-augustus-gene-43.61	maker-Fvb6-4-augustus-gene-77.34/augustus_masked-Fvb6-1-processed-gene-299.2/maker-Fvb7-2-augustus-gene-245.70/maker-Fvb6-3-augustus-gene-353.35/augustus_masked-Fvb7-3-processed-gene-58.0/maker-Fvb7-4-augustus-gene-43.57/maker-Fvb6-3-augustus-gene-435.62/maker-Fvb7-4-augustus-gene-43.61	8	8	maker-Fvb6-4-augustus-gene-77.34/augustus_masked-Fvb6-1-processed-gene-299.2/maker-Fvb7-2-augustus-gene-245.70/maker-Fvb6-3-augustus-gene-353.35/augustus_masked-Fvb7-3-processed-gene-58.0/maker-Fvb7-4-augustus-gene-43.57/maker-Fvb6-3-augustus-gene-435.62/maker-Fvb7-4-augustus-gene-43.61	0
BP	GO:0055080	cation homeostasis	8/1390	15/19265	2.92751e-06	9.72779e-05	maker-Fvb6-4-augustus-gene-77.34/augustus_masked-Fvb6-1-processed-gene-299.2/maker-Fvb7-2-augustus-gene-245.70/maker-Fvb6-3-augustus-gene-353.35/augustus_masked-Fvb7-3-processed-gene-58.0/maker-Fvb7-4-augustus-gene-43.57/maker-Fvb6-3-augustus-gene-435.62/maker-Fvb7-4-augustus-gene-43.61	maker-Fvb6-4-augustus-gene-77.34/augustus_masked-Fvb6-1-processed-gene-299.2/maker-Fvb7-2-augustus-gene-245.70/maker-Fvb6-3-augustus-gene-353.35/augustus_masked-Fvb7-3-processed-gene-58.0/maker-Fvb7-4-augustus-gene-43.57/maker-Fvb6-3-augustus-gene-435.62/maker-Fvb7-4-augustus-gene-43.61	8	8	maker-Fvb6-4-augustus-gene-77.34/augustus_masked-Fvb6-1-processed-gene-299.2/maker-Fvb7-2-augustus-gene-245.70/maker-Fvb6-3-augustus-gene-353.35/augustus_masked-Fvb7-3-processed-gene-58.0/maker-Fvb7-4-augustus-gene-43.57/maker-Fvb6-3-augustus-gene-435.62/maker-Fvb7-4-augustus-gene-43.61	0
BP	GO:0055082	cellular chemical homeostasis	8/1390	15/19265	2.92751e-06	9.72779e-05	maker-Fvb6-4-augustus-gene-77.34/augustus_masked-Fvb6-1-processed-gene-299.2/maker-Fvb7-2-augustus-gene-245.70/maker-Fvb6-3-augustus-gene-353.35/augustus_masked-Fvb7-3-processed-gene-58.0/maker-Fvb7-4-augustus-gene-43.57/maker-Fvb6-3-augustus-gene-435.62/maker-Fvb7-4-augustus-gene-43.61	maker-Fvb6-4-augustus-gene-77.34/augustus_masked-Fvb6-1-processed-gene-299.2/maker-Fvb7-2-augustus-gene-245.70/maker-Fvb6-3-augustus-gene-353.35/augustus_masked-Fvb7-3-processed-gene-58.0/maker-Fvb7-4-augustus-gene-43.57/maker-Fvb6-3-augustus-gene-435.62/maker-Fvb7-4-augustus-gene-43.61	8	8	maker-Fvb6-4-augustus-gene-77.34/augustus_masked-Fvb6-1-processed-gene-299.2/maker-Fvb7-2-augustus-gene-245.70/maker-Fvb6-3-augustus-gene-353.35/augustus_masked-Fvb7-3-processed-gene-58.0/maker-Fvb7-4-augustus-gene-43.57/maker-Fvb6-3-augustus-gene-435.62/maker-Fvb7-4-augustus-gene-43.61	0
BP	GO:0098771	inorganic ion homeostasis	8/1390	15/19265	2.92751e-06	9.72779e-05	maker-Fvb6-4-augustus-gene-77.34/augustus_masked-Fvb6-1-processed-gene-299.2/maker-Fvb7-2-augustus-gene-245.70/maker-Fvb6-3-augustus-gene-353.35/augustus_masked-Fvb7-3-processed-gene-58.0/maker-Fvb7-4-augustus-gene-43.57/maker-Fvb6-3-augustus-gene-435.62/maker-Fvb7-4-augustus-gene-43.61	maker-Fvb6-4-augustus-gene-77.34/augustus_masked-Fvb6-1-processed-gene-299.2/maker-Fvb7-2-augustus-gene-245.70/maker-Fvb6-3-augustus-gene-353.35/augustus_masked-Fvb7-3-processed-gene-58.0/maker-Fvb7-4-augustus-gene-43.57/maker-Fvb6-3-augustus-gene-435.62/maker-Fvb7-4-augustus-gene-43.61	8	8	maker-Fvb6-4-augustus-gene-77.34/augustus_masked-Fvb6-1-processed-gene-299.2/maker-Fvb7-2-augustus-gene-245.70/maker-Fvb6-3-augustus-gene-353.35/augustus_masked-Fvb7-3-processed-gene-58.0/maker-Fvb7-4-augustus-gene-43.57/maker-Fvb6-3-augustus-gene-435.62/maker-Fvb7-4-augustus-gene-43.61	0
BP	GO:0034637	cellular carbohydrate biosynthetic process	30/1390	167/19265	2.95308e-06	9.72779e-05	maker-Fvb1-4-augustus-gene-140.22/maker-Fvb2-1-augustus-gene-194.43/maker-Fvb2-4-augustus-gene-207.34/maker-Fvb2-2-augustus-gene-26.47/maker-Fvb3-3-augustus-gene-277.40/maker-Fvb4-1-augustus-gene-191.38/augustus_masked-Fvb3-1-processed-gene-20.4/maker-Fvb3-4-augustus-gene-21.79/maker-Fvb7-4-augustus-gene-215.18/maker-Fvb7-4-augustus-gene-33.50/maker-Fvb3-4-augustus-gene-13.29/maker-Fvb7-3-snap-ge…	maker-Fvb1-4-augustus-gene-140.22/maker-Fvb2-1-augustus-gene-194.43/maker-Fvb2-4-augustus-gene-207.34/maker-Fvb2-2-augustus-gene-26.47/maker-Fvb3-3-augustus-gene-277.40/maker-Fvb4-1-augustus-gene-191.38/augustus_masked-Fvb3-1-processed-gene-20.4/maker-Fvb3-4-augustus-gene-21.79/maker-Fvb7-4-augustus-gene-215.18/maker-Fvb7-4-augustus-gene-33.50/maker-Fvb3-4-augustus-gene-13.29/maker-Fvb7-3-snap-ge…	30	4	maker-Fvb5-1-augustus-gene-0.38/snap_masked-Fvb3-2-processed-gene-98.39/maker-Fvb5-3-augustus-gene-272.31/snap_masked-Fvb3-1-processed-gene-219.13	26	maker-Fvb1-4-augustus-gene-140.22/maker-Fvb2-1-augustus-gene-194.43/maker-Fvb2-4-augustus-gene-207.34/maker-Fvb2-2-augustus-gene-26.47/maker-Fvb3-3-augustus-gene-277.40/maker-Fvb4-1-augustus-gene-191.38/augustus_masked-Fvb3-1-processed-gene-20.4/maker-Fvb3-4-augustus-gene-21.79/maker-Fvb7-4-augustus-gene-215.18/maker-Fvb7-4-augustus-gene-33.50/maker-Fvb3-4-augustus-gene-13.29/maker-Fvb7-3-snap-ge…
BP	GO:0032787	monocarboxylic acid metabolic process	42/1390	282/19265	5.87141e-06	0.000182666	maker-Fvb2-2-augustus-gene-118.44/maker-Fvb3-4-augustus-gene-47.33/maker-Fvb4-4-snap-gene-200.18/maker-Fvb2-4-augustus-gene-191.45/maker-Fvb3-1-augustus-gene-263.58/maker-Fvb5-3-augustus-gene-235.59/maker-Fvb1-1-augustus-gene-254.53/maker-Fvb2-3-augustus-gene-14.36/maker-Fvb5-4-augustus-gene-40.48/maker-Fvb5-3-augustus-gene-113.26/maker-Fvb5-1-augustus-gene-56.54/maker-Fvb5-3-augustus-gene-208.62…	maker-Fvb2-2-augustus-gene-118.44/maker-Fvb3-4-augustus-gene-47.33/maker-Fvb4-4-snap-gene-200.18/maker-Fvb2-4-augustus-gene-191.45/maker-Fvb3-1-augustus-gene-263.58/maker-Fvb5-3-augustus-gene-235.59/maker-Fvb1-1-augustus-gene-254.53/maker-Fvb2-3-augustus-gene-14.36/maker-Fvb5-4-augustus-gene-40.48/maker-Fvb5-3-augustus-gene-113.26/maker-Fvb5-1-augustus-gene-56.54/maker-Fvb5-3-augustus-gene-208.62…	42	34	maker-Fvb2-2-augustus-gene-118.44/maker-Fvb2-4-augustus-gene-191.45/maker-Fvb3-1-augustus-gene-263.58/maker-Fvb1-1-augustus-gene-254.53/maker-Fvb2-3-augustus-gene-14.36/maker-Fvb5-3-augustus-gene-113.26/maker-Fvb5-3-augustus-gene-208.62/maker-Fvb6-4-augustus-gene-85.38/maker-Fvb2-4-augustus-gene-144.32/maker-Fvb7-3-augustus-gene-27.67/maker-Fvb5-1-augustus-gene-182.37/maker-Fvb4-1-augustus-gene-1…	8	maker-Fvb3-4-augustus-gene-47.33/maker-Fvb4-4-snap-gene-200.18/maker-Fvb5-3-augustus-gene-235.59/maker-Fvb5-4-augustus-gene-40.48/maker-Fvb5-1-augustus-gene-56.54/snap_masked-Fvb3-2-processed-gene-272.22/maker-Fvb5-2-snap-gene-43.55/augustus_masked-Fvb4-3-processed-gene-31.7
BP	GO:0001101	response to acid chemical	8/1390	18/19265	1.63576e-05	0.000458013	augustus_masked-Fvb1-1-processed-gene-186.8/maker-Fvb1-4-augustus-gene-61.52/maker-Fvb2-2-augustus-gene-235.24/maker-Fvb1-3-augustus-gene-69.67/maker-Fvb2-1-augustus-gene-46.28/maker-Fvb2-3-augustus-gene-164.37/maker-Fvb1-4-augustus-gene-61.56/maker-Fvb2-4-augustus-gene-67.34	augustus_masked-Fvb1-1-processed-gene-186.8/maker-Fvb1-4-augustus-gene-61.52/maker-Fvb2-2-augustus-gene-235.24/maker-Fvb1-3-augustus-gene-69.67/maker-Fvb2-1-augustus-gene-46.28/maker-Fvb2-3-augustus-gene-164.37/maker-Fvb1-4-augustus-gene-61.56/maker-Fvb2-4-augustus-gene-67.34	8	0		8	augustus_masked-Fvb1-1-processed-gene-186.8/maker-Fvb1-4-augustus-gene-61.52/maker-Fvb2-2-augustus-gene-235.24/maker-Fvb1-3-augustus-gene-69.67/maker-Fvb2-1-augustus-gene-46.28/maker-Fvb2-3-augustus-gene-164.37/maker-Fvb1-4-augustus-gene-61.56/maker-Fvb2-4-augustus-gene-67.34
BP	GO:1901700	response to oxygen-containing compound	8/1390	18/19265	1.63576e-05	0.000458013	augustus_masked-Fvb1-1-processed-gene-186.8/maker-Fvb1-4-augustus-gene-61.52/maker-Fvb2-2-augustus-gene-235.24/maker-Fvb1-3-augustus-gene-69.67/maker-Fvb2-1-augustus-gene-46.28/maker-Fvb2-3-augustus-gene-164.37/maker-Fvb1-4-augustus-gene-61.56/maker-Fvb2-4-augustus-gene-67.34	augustus_masked-Fvb1-1-processed-gene-186.8/maker-Fvb1-4-augustus-gene-61.52/maker-Fvb2-2-augustus-gene-235.24/maker-Fvb1-3-augustus-gene-69.67/maker-Fvb2-1-augustus-gene-46.28/maker-Fvb2-3-augustus-gene-164.37/maker-Fvb1-4-augustus-gene-61.56/maker-Fvb2-4-augustus-gene-67.34	8	0		8	augustus_masked-Fvb1-1-processed-gene-186.8/maker-Fvb1-4-augustus-gene-61.52/maker-Fvb2-2-augustus-gene-235.24/maker-Fvb1-3-augustus-gene-69.67/maker-Fvb2-1-augustus-gene-46.28/maker-Fvb2-3-augustus-gene-164.37/maker-Fvb1-4-augustus-gene-61.56/maker-Fvb2-4-augustus-gene-67.34
BP	GO:0016051	carbohydrate biosynthetic process	31/1390	202/19265	5.27058e-05	0.00140549	maker-Fvb1-4-augustus-gene-140.22/maker-Fvb2-1-augustus-gene-194.43/maker-Fvb2-4-augustus-gene-207.34/maker-Fvb5-4-augustus-gene-209.18/maker-Fvb2-2-augustus-gene-26.47/maker-Fvb3-3-augustus-gene-277.40/maker-Fvb4-1-augustus-gene-191.38/augustus_masked-Fvb3-1-processed-gene-20.4/maker-Fvb3-4-augustus-gene-21.79/maker-Fvb7-4-augustus-gene-215.18/maker-Fvb7-4-augustus-gene-33.50/maker-Fvb3-4-august…	maker-Fvb1-4-augustus-gene-140.22/maker-Fvb2-1-augustus-gene-194.43/maker-Fvb2-4-augustus-gene-207.34/maker-Fvb5-4-augustus-gene-209.18/maker-Fvb2-2-augustus-gene-26.47/maker-Fvb3-3-augustus-gene-277.40/maker-Fvb4-1-augustus-gene-191.38/augustus_masked-Fvb3-1-processed-gene-20.4/maker-Fvb3-4-augustus-gene-21.79/maker-Fvb7-4-augustus-gene-215.18/maker-Fvb7-4-augustus-gene-33.50/maker-Fvb3-4-august…	31	4	maker-Fvb5-1-augustus-gene-0.38/snap_masked-Fvb3-2-processed-gene-98.39/maker-Fvb5-3-augustus-gene-272.31/snap_masked-Fvb3-1-processed-gene-219.13	27	maker-Fvb1-4-augustus-gene-140.22/maker-Fvb2-1-augustus-gene-194.43/maker-Fvb2-4-augustus-gene-207.34/maker-Fvb5-4-augustus-gene-209.18/maker-Fvb2-2-augustus-gene-26.47/maker-Fvb3-3-augustus-gene-277.40/maker-Fvb4-1-augustus-gene-191.38/augustus_masked-Fvb3-1-processed-gene-20.4/maker-Fvb3-4-augustus-gene-21.79/maker-Fvb7-4-augustus-gene-215.18/maker-Fvb7-4-augustus-gene-33.50/maker-Fvb3-4-august…
MF	GO:0008199	ferric iron binding	8/1918	19/30234	1.03795e-05	0.00150927	maker-Fvb6-4-augustus-gene-77.34/augustus_masked-Fvb6-1-processed-gene-299.2/maker-Fvb7-2-augustus-gene-245.70/maker-Fvb6-3-augustus-gene-353.35/augustus_masked-Fvb7-3-processed-gene-58.0/maker-Fvb7-4-augustus-gene-43.57/maker-Fvb6-3-augustus-gene-435.62/maker-Fvb7-4-augustus-gene-43.61	maker-Fvb6-4-augustus-gene-77.34/augustus_masked-Fvb6-1-processed-gene-299.2/maker-Fvb7-2-augustus-gene-245.70/maker-Fvb6-3-augustus-gene-353.35/augustus_masked-Fvb7-3-processed-gene-58.0/maker-Fvb7-4-augustus-gene-43.57/maker-Fvb6-3-augustus-gene-435.62/maker-Fvb7-4-augustus-gene-43.61	8	8	maker-Fvb6-4-augustus-gene-77.34/augustus_masked-Fvb6-1-processed-gene-299.2/maker-Fvb7-2-augustus-gene-245.70/maker-Fvb6-3-augustus-gene-353.35/augustus_masked-Fvb7-3-processed-gene-58.0/maker-Fvb7-4-augustus-gene-43.57/maker-Fvb6-3-augustus-gene-435.62/maker-Fvb7-4-augustus-gene-43.61	0
MF	GO:0016717	oxidoreductase activity, acting on paired donors, with oxidation of a pair of donors resulting in the reduction of molecular oxygen to two molecules of water	9/1918	25/30234	1.31533e-05	0.00150927	maker-Fvb2-2-augustus-gene-118.44/maker-Fvb6-2-snap-gene-123.43/maker-Fvb7-3-augustus-gene-60.52/maker-Fvb6-1-snap-gene-355.43/maker-Fvb4-4-augustus-gene-193.7/maker-Fvb3-3-augustus-gene-253.33/maker-Fvb6-4-augustus-gene-23.32/augustus_masked-Fvb4-1-processed-gene-81.2/maker-Fvb6-3-snap-gene-214.30	maker-Fvb2-2-augustus-gene-118.44/maker-Fvb6-2-snap-gene-123.43/maker-Fvb7-3-augustus-gene-60.52/maker-Fvb6-1-snap-gene-355.43/maker-Fvb4-4-augustus-gene-193.7/maker-Fvb3-3-augustus-gene-253.33/maker-Fvb6-4-augustus-gene-23.32/augustus_masked-Fvb4-1-processed-gene-81.2/maker-Fvb6-3-snap-gene-214.30	9	6	maker-Fvb2-2-augustus-gene-118.44/maker-Fvb6-1-snap-gene-355.43/maker-Fvb4-4-augustus-gene-193.7/maker-Fvb6-4-augustus-gene-23.32/augustus_masked-Fvb4-1-processed-gene-81.2/maker-Fvb6-3-snap-gene-214.30	3	maker-Fvb6-2-snap-gene-123.43/maker-Fvb7-3-augustus-gene-60.52/maker-Fvb3-3-augustus-gene-253.33
MF	GO:0046527	glucosyltransferase activity	26/1918	165/30234	1.59711e-05	0.00150927	maker-Fvb4-1-augustus-gene-183.50/maker-Fvb1-4-augustus-gene-42.29/maker-Fvb4-3-augustus-gene-23.41/maker-Fvb1-4-augustus-gene-140.22/maker-Fvb2-1-augustus-gene-194.43/maker-Fvb2-4-augustus-gene-207.34/snap_masked-Fvb2-2-processed-gene-44.35/maker-Fvb5-4-augustus-gene-124.18/maker-Fvb2-2-augustus-gene-26.47/maker-Fvb3-3-augustus-gene-277.40/augustus_masked-Fvb3-1-processed-gene-20.4/maker-Fvb1-2-…	maker-Fvb4-1-augustus-gene-183.50/maker-Fvb1-4-augustus-gene-42.29/maker-Fvb4-3-augustus-gene-23.41/maker-Fvb1-4-augustus-gene-140.22/maker-Fvb2-1-augustus-gene-194.43/maker-Fvb2-4-augustus-gene-207.34/snap_masked-Fvb2-2-processed-gene-44.35/maker-Fvb5-4-augustus-gene-124.18/maker-Fvb2-2-augustus-gene-26.47/maker-Fvb3-3-augustus-gene-277.40/augustus_masked-Fvb3-1-processed-gene-20.4/maker-Fvb1-2-…	26	1	maker-Fvb1-2-augustus-gene-43.70	25	maker-Fvb4-1-augustus-gene-183.50/maker-Fvb1-4-augustus-gene-42.29/maker-Fvb4-3-augustus-gene-23.41/maker-Fvb1-4-augustus-gene-140.22/maker-Fvb2-1-augustus-gene-194.43/maker-Fvb2-4-augustus-gene-207.34/snap_masked-Fvb2-2-processed-gene-44.35/maker-Fvb5-4-augustus-gene-124.18/maker-Fvb2-2-augustus-gene-26.47/maker-Fvb3-3-augustus-gene-277.40/augustus_masked-Fvb3-1-processed-gene-20.4/maker-Fvb3-4-…
BP	GO:0006073	cellular glucan metabolic process	23/1390	137/19265	0.00012015	0.0028035	maker-Fvb4-1-augustus-gene-183.50/maker-Fvb4-3-augustus-gene-23.41/maker-Fvb1-4-augustus-gene-140.22/maker-Fvb2-1-augustus-gene-194.43/maker-Fvb2-4-augustus-gene-207.34/maker-Fvb5-4-augustus-gene-124.18/maker-Fvb2-2-augustus-gene-26.47/maker-Fvb3-3-augustus-gene-277.40/augustus_masked-Fvb3-1-processed-gene-20.4/maker-Fvb3-4-augustus-gene-21.79/maker-Fvb4-4-augustus-gene-23.44/maker-Fvb7-4-augustu…	maker-Fvb4-1-augustus-gene-183.50/maker-Fvb4-3-augustus-gene-23.41/maker-Fvb1-4-augustus-gene-140.22/maker-Fvb2-1-augustus-gene-194.43/maker-Fvb2-4-augustus-gene-207.34/maker-Fvb5-4-augustus-gene-124.18/maker-Fvb2-2-augustus-gene-26.47/maker-Fvb3-3-augustus-gene-277.40/augustus_masked-Fvb3-1-processed-gene-20.4/maker-Fvb3-4-augustus-gene-21.79/maker-Fvb4-4-augustus-gene-23.44/maker-Fvb7-4-augustu…	23	0		23	maker-Fvb4-1-augustus-gene-183.50/maker-Fvb4-3-augustus-gene-23.41/maker-Fvb1-4-augustus-gene-140.22/maker-Fvb2-1-augustus-gene-194.43/maker-Fvb2-4-augustus-gene-207.34/maker-Fvb5-4-augustus-gene-124.18/maker-Fvb2-2-augustus-gene-26.47/maker-Fvb3-3-augustus-gene-277.40/augustus_masked-Fvb3-1-processed-gene-20.4/maker-Fvb3-4-augustus-gene-21.79/maker-Fvb4-4-augustus-gene-23.44/maker-Fvb7-4-augustu…
BP	GO:0044042	glucan metabolic process	23/1390	137/19265	0.00012015	0.0028035	maker-Fvb4-1-augustus-gene-183.50/maker-Fvb4-3-augustus-gene-23.41/maker-Fvb1-4-augustus-gene-140.22/maker-Fvb2-1-augustus-gene-194.43/maker-Fvb2-4-augustus-gene-207.34/maker-Fvb5-4-augustus-gene-124.18/maker-Fvb2-2-augustus-gene-26.47/maker-Fvb3-3-augustus-gene-277.40/augustus_masked-Fvb3-1-processed-gene-20.4/maker-Fvb3-4-augustus-gene-21.79/maker-Fvb4-4-augustus-gene-23.44/maker-Fvb7-4-augustu…	maker-Fvb4-1-augustus-gene-183.50/maker-Fvb4-3-augustus-gene-23.41/maker-Fvb1-4-augustus-gene-140.22/maker-Fvb2-1-augustus-gene-194.43/maker-Fvb2-4-augustus-gene-207.34/maker-Fvb5-4-augustus-gene-124.18/maker-Fvb2-2-augustus-gene-26.47/maker-Fvb3-3-augustus-gene-277.40/augustus_masked-Fvb3-1-processed-gene-20.4/maker-Fvb3-4-augustus-gene-21.79/maker-Fvb4-4-augustus-gene-23.44/maker-Fvb7-4-augustu…	23	0		23	maker-Fvb4-1-augustus-gene-183.50/maker-Fvb4-3-augustus-gene-23.41/maker-Fvb1-4-augustus-gene-140.22/maker-Fvb2-1-augustus-gene-194.43/maker-Fvb2-4-augustus-gene-207.34/maker-Fvb5-4-augustus-gene-124.18/maker-Fvb2-2-augustus-gene-26.47/maker-Fvb3-3-augustus-gene-277.40/augustus_masked-Fvb3-1-processed-gene-20.4/maker-Fvb3-4-augustus-gene-21.79/maker-Fvb4-4-augustus-gene-23.44/maker-Fvb7-4-augustu…
BP	GO:0044264	cellular polysaccharide metabolic process	23/1390	137/19265	0.00012015	0.0028035	maker-Fvb4-1-augustus-gene-183.50/maker-Fvb4-3-augustus-gene-23.41/maker-Fvb1-4-augustus-gene-140.22/maker-Fvb2-1-augustus-gene-194.43/maker-Fvb2-4-augustus-gene-207.34/maker-Fvb5-4-augustus-gene-124.18/maker-Fvb2-2-augustus-gene-26.47/maker-Fvb3-3-augustus-gene-277.40/augustus_masked-Fvb3-1-processed-gene-20.4/maker-Fvb3-4-augustus-gene-21.79/maker-Fvb4-4-augustus-gene-23.44/maker-Fvb7-4-augustu…	maker-Fvb4-1-augustus-gene-183.50/maker-Fvb4-3-augustus-gene-23.41/maker-Fvb1-4-augustus-gene-140.22/maker-Fvb2-1-augustus-gene-194.43/maker-Fvb2-4-augustus-gene-207.34/maker-Fvb5-4-augustus-gene-124.18/maker-Fvb2-2-augustus-gene-26.47/maker-Fvb3-3-augustus-gene-277.40/augustus_masked-Fvb3-1-processed-gene-20.4/maker-Fvb3-4-augustus-gene-21.79/maker-Fvb4-4-augustus-gene-23.44/maker-Fvb7-4-augustu…	23	0		23	maker-Fvb4-1-augustus-gene-183.50/maker-Fvb4-3-augustus-gene-23.41/maker-Fvb1-4-augustus-gene-140.22/maker-Fvb2-1-augustus-gene-194.43/maker-Fvb2-4-augustus-gene-207.34/maker-Fvb5-4-augustus-gene-124.18/maker-Fvb2-2-augustus-gene-26.47/maker-Fvb3-3-augustus-gene-277.40/augustus_masked-Fvb3-1-processed-gene-20.4/maker-Fvb3-4-augustus-gene-21.79/maker-Fvb4-4-augustus-gene-23.44/maker-Fvb7-4-augustu…
MF	GO:0035251	UDP-glucosyltransferase activity	21/1918	127/30234	4.90645e-05	0.00370928	maker-Fvb1-4-augustus-gene-42.29/maker-Fvb1-4-augustus-gene-140.22/maker-Fvb2-1-augustus-gene-194.43/maker-Fvb2-4-augustus-gene-207.34/snap_masked-Fvb2-2-processed-gene-44.35/maker-Fvb2-2-augustus-gene-26.47/maker-Fvb3-3-augustus-gene-277.40/augustus_masked-Fvb3-1-processed-gene-20.4/maker-Fvb1-2-augustus-gene-43.70/maker-Fvb3-4-augustus-gene-21.79/maker-Fvb7-4-augustus-gene-215.18/maker-Fvb3-4-a…	maker-Fvb1-4-augustus-gene-42.29/maker-Fvb1-4-augustus-gene-140.22/maker-Fvb2-1-augustus-gene-194.43/maker-Fvb2-4-augustus-gene-207.34/snap_masked-Fvb2-2-processed-gene-44.35/maker-Fvb2-2-augustus-gene-26.47/maker-Fvb3-3-augustus-gene-277.40/augustus_masked-Fvb3-1-processed-gene-20.4/maker-Fvb1-2-augustus-gene-43.70/maker-Fvb3-4-augustus-gene-21.79/maker-Fvb7-4-augustus-gene-215.18/maker-Fvb3-4-a…	21	1	maker-Fvb1-2-augustus-gene-43.70	20	maker-Fvb1-4-augustus-gene-42.29/maker-Fvb1-4-augustus-gene-140.22/maker-Fvb2-1-augustus-gene-194.43/maker-Fvb2-4-augustus-gene-207.34/snap_masked-Fvb2-2-processed-gene-44.35/maker-Fvb2-2-augustus-gene-26.47/maker-Fvb3-3-augustus-gene-277.40/augustus_masked-Fvb3-1-processed-gene-20.4/maker-Fvb3-4-augustus-gene-21.79/maker-Fvb7-4-augustus-gene-215.18/maker-Fvb3-4-augustus-gene-13.29/maker-Fvb5-1-s…
MF	GO:0000287	magnesium ion binding	26/1918	179/30234	6.67532e-05	0.00420545	maker-Fvb6-4-augustus-gene-315.48/maker-Fvb3-2-augustus-gene-19.46/maker-Fvb5-1-augustus-gene-43.63/maker-Fvb1-4-augustus-gene-3.45/maker-Fvb5-3-augustus-gene-208.62/maker-Fvb6-4-augustus-gene-136.37/maker-Fvb6-3-augustus-gene-54.36/maker-Fvb6-1-augustus-gene-266.48/maker-Fvb7-3-augustus-gene-27.67/maker-Fvb4-2-snap-gene-245.42/augustus_masked-Fvb6-1-processed-gene-246.5/maker-Fvb4-3-snap-gene-30…	maker-Fvb6-4-augustus-gene-315.48/maker-Fvb3-2-augustus-gene-19.46/maker-Fvb5-1-augustus-gene-43.63/maker-Fvb1-4-augustus-gene-3.45/maker-Fvb5-3-augustus-gene-208.62/maker-Fvb6-4-augustus-gene-136.37/maker-Fvb6-3-augustus-gene-54.36/maker-Fvb6-1-augustus-gene-266.48/maker-Fvb7-3-augustus-gene-27.67/maker-Fvb4-2-snap-gene-245.42/augustus_masked-Fvb6-1-processed-gene-246.5/maker-Fvb4-3-snap-gene-30…	26	25	maker-Fvb6-4-augustus-gene-315.48/maker-Fvb3-2-augustus-gene-19.46/maker-Fvb5-1-augustus-gene-43.63/maker-Fvb1-4-augustus-gene-3.45/maker-Fvb5-3-augustus-gene-208.62/maker-Fvb6-4-augustus-gene-136.37/maker-Fvb6-3-augustus-gene-54.36/maker-Fvb7-3-augustus-gene-27.67/maker-Fvb4-2-snap-gene-245.42/augustus_masked-Fvb6-1-processed-gene-246.5/maker-Fvb4-3-snap-gene-308.45/maker-Fvb6-2-augustus-gene-16…	1	maker-Fvb6-1-augustus-gene-266.48
BP	GO:0030243	cellulose metabolic process	15/1390	75/19265	0.000257319	0.00542361	maker-Fvb1-4-augustus-gene-140.22/maker-Fvb2-1-augustus-gene-194.43/maker-Fvb2-4-augustus-gene-207.34/maker-Fvb2-2-augustus-gene-26.47/maker-Fvb3-3-augustus-gene-277.40/augustus_masked-Fvb3-1-processed-gene-20.4/maker-Fvb3-4-augustus-gene-21.79/maker-Fvb7-4-augustus-gene-215.18/maker-Fvb5-1-augustus-gene-185.42/maker-Fvb1-1-augustus-gene-109.17/maker-Fvb5-1-augustus-gene-85.40/maker-Fvb2-2-august…	maker-Fvb1-4-augustus-gene-140.22/maker-Fvb2-1-augustus-gene-194.43/maker-Fvb2-4-augustus-gene-207.34/maker-Fvb2-2-augustus-gene-26.47/maker-Fvb3-3-augustus-gene-277.40/augustus_masked-Fvb3-1-processed-gene-20.4/maker-Fvb3-4-augustus-gene-21.79/maker-Fvb7-4-augustus-gene-215.18/maker-Fvb5-1-augustus-gene-185.42/maker-Fvb1-1-augustus-gene-109.17/maker-Fvb5-1-augustus-gene-85.40/maker-Fvb2-2-august…	15	0		15	maker-Fvb1-4-augustus-gene-140.22/maker-Fvb2-1-augustus-gene-194.43/maker-Fvb2-4-augustus-gene-207.34/maker-Fvb2-2-augustus-gene-26.47/maker-Fvb3-3-augustus-gene-277.40/augustus_masked-Fvb3-1-processed-gene-20.4/maker-Fvb3-4-augustus-gene-21.79/maker-Fvb7-4-augustus-gene-215.18/maker-Fvb5-1-augustus-gene-185.42/maker-Fvb1-1-augustus-gene-109.17/maker-Fvb5-1-augustus-gene-85.40/maker-Fvb2-2-august…
BP	GO:0030244	cellulose biosynthetic process	15/1390	75/19265	0.000257319	0.00542361	maker-Fvb1-4-augustus-gene-140.22/maker-Fvb2-1-augustus-gene-194.43/maker-Fvb2-4-augustus-gene-207.34/maker-Fvb2-2-augustus-gene-26.47/maker-Fvb3-3-augustus-gene-277.40/augustus_masked-Fvb3-1-processed-gene-20.4/maker-Fvb3-4-augustus-gene-21.79/maker-Fvb7-4-augustus-gene-215.18/maker-Fvb5-1-augustus-gene-185.42/maker-Fvb1-1-augustus-gene-109.17/maker-Fvb5-1-augustus-gene-85.40/maker-Fvb2-2-august…	maker-Fvb1-4-augustus-gene-140.22/maker-Fvb2-1-augustus-gene-194.43/maker-Fvb2-4-augustus-gene-207.34/maker-Fvb2-2-augustus-gene-26.47/maker-Fvb3-3-augustus-gene-277.40/augustus_masked-Fvb3-1-processed-gene-20.4/maker-Fvb3-4-augustus-gene-21.79/maker-Fvb7-4-augustus-gene-215.18/maker-Fvb5-1-augustus-gene-185.42/maker-Fvb1-1-augustus-gene-109.17/maker-Fvb5-1-augustus-gene-85.40/maker-Fvb2-2-august…	15	0		15	maker-Fvb1-4-augustus-gene-140.22/maker-Fvb2-1-augustus-gene-194.43/maker-Fvb2-4-augustus-gene-207.34/maker-Fvb2-2-augustus-gene-26.47/maker-Fvb3-3-augustus-gene-277.40/augustus_masked-Fvb3-1-processed-gene-20.4/maker-Fvb3-4-augustus-gene-21.79/maker-Fvb7-4-augustus-gene-215.18/maker-Fvb5-1-augustus-gene-185.42/maker-Fvb1-1-augustus-gene-109.17/maker-Fvb5-1-augustus-gene-85.40/maker-Fvb2-2-august…
BP	GO:0005976	polysaccharide metabolic process	26/1390	172/19265	0.000261495	0.00542361	maker-Fvb4-1-augustus-gene-183.50/maker-Fvb4-3-augustus-gene-23.41/maker-Fvb1-4-augustus-gene-140.22/snap_masked-Fvb4-3-processed-gene-284.31/maker-Fvb2-1-augustus-gene-194.43/maker-Fvb2-4-augustus-gene-207.34/maker-Fvb5-4-augustus-gene-124.18/maker-Fvb2-2-augustus-gene-26.47/maker-Fvb3-3-augustus-gene-277.40/augustus_masked-Fvb3-1-processed-gene-20.4/maker-Fvb3-4-augustus-gene-21.79/maker-Fvb4-4…	maker-Fvb4-1-augustus-gene-183.50/maker-Fvb4-3-augustus-gene-23.41/maker-Fvb1-4-augustus-gene-140.22/snap_masked-Fvb4-3-processed-gene-284.31/maker-Fvb2-1-augustus-gene-194.43/maker-Fvb2-4-augustus-gene-207.34/maker-Fvb5-4-augustus-gene-124.18/maker-Fvb2-2-augustus-gene-26.47/maker-Fvb3-3-augustus-gene-277.40/augustus_masked-Fvb3-1-processed-gene-20.4/maker-Fvb3-4-augustus-gene-21.79/maker-Fvb4-4…	26	1	maker-Fvb5-3-augustus-gene-159.33	25	maker-Fvb4-1-augustus-gene-183.50/maker-Fvb4-3-augustus-gene-23.41/maker-Fvb1-4-augustus-gene-140.22/snap_masked-Fvb4-3-processed-gene-284.31/maker-Fvb2-1-augustus-gene-194.43/maker-Fvb2-4-augustus-gene-207.34/maker-Fvb5-4-augustus-gene-124.18/maker-Fvb2-2-augustus-gene-26.47/maker-Fvb3-3-augustus-gene-277.40/augustus_masked-Fvb3-1-processed-gene-20.4/maker-Fvb3-4-augustus-gene-21.79/maker-Fvb4-4…
BP	GO:0000271	polysaccharide biosynthetic process	18/1390	103/19265	0.000384203	0.00672356	maker-Fvb1-4-augustus-gene-140.22/maker-Fvb2-1-augustus-gene-194.43/maker-Fvb2-4-augustus-gene-207.34/maker-Fvb2-2-augustus-gene-26.47/maker-Fvb3-3-augustus-gene-277.40/augustus_masked-Fvb3-1-processed-gene-20.4/maker-Fvb3-4-augustus-gene-21.79/maker-Fvb7-4-augustus-gene-215.18/maker-Fvb3-4-augustus-gene-13.29/maker-Fvb5-1-snap-gene-54.71/maker-Fvb5-4-snap-gene-38.71/maker-Fvb5-1-augustus-gene-18…	maker-Fvb1-4-augustus-gene-140.22/maker-Fvb2-1-augustus-gene-194.43/maker-Fvb2-4-augustus-gene-207.34/maker-Fvb2-2-augustus-gene-26.47/maker-Fvb3-3-augustus-gene-277.40/augustus_masked-Fvb3-1-processed-gene-20.4/maker-Fvb3-4-augustus-gene-21.79/maker-Fvb7-4-augustus-gene-215.18/maker-Fvb3-4-augustus-gene-13.29/maker-Fvb5-1-snap-gene-54.71/maker-Fvb5-4-snap-gene-38.71/maker-Fvb5-1-augustus-gene-18…	18	0		18	maker-Fvb1-4-augustus-gene-140.22/maker-Fvb2-1-augustus-gene-194.43/maker-Fvb2-4-augustus-gene-207.34/maker-Fvb2-2-augustus-gene-26.47/maker-Fvb3-3-augustus-gene-277.40/augustus_masked-Fvb3-1-processed-gene-20.4/maker-Fvb3-4-augustus-gene-21.79/maker-Fvb7-4-augustus-gene-215.18/maker-Fvb3-4-augustus-gene-13.29/maker-Fvb5-1-snap-gene-54.71/maker-Fvb5-4-snap-gene-38.71/maker-Fvb5-1-augustus-gene-18…
BP	GO:0009250	glucan biosynthetic process	18/1390	103/19265	0.000384203	0.00672356	maker-Fvb1-4-augustus-gene-140.22/maker-Fvb2-1-augustus-gene-194.43/maker-Fvb2-4-augustus-gene-207.34/maker-Fvb2-2-augustus-gene-26.47/maker-Fvb3-3-augustus-gene-277.40/augustus_masked-Fvb3-1-processed-gene-20.4/maker-Fvb3-4-augustus-gene-21.79/maker-Fvb7-4-augustus-gene-215.18/maker-Fvb3-4-augustus-gene-13.29/maker-Fvb5-1-snap-gene-54.71/maker-Fvb5-4-snap-gene-38.71/maker-Fvb5-1-augustus-gene-18…	maker-Fvb1-4-augustus-gene-140.22/maker-Fvb2-1-augustus-gene-194.43/maker-Fvb2-4-augustus-gene-207.34/maker-Fvb2-2-augustus-gene-26.47/maker-Fvb3-3-augustus-gene-277.40/augustus_masked-Fvb3-1-processed-gene-20.4/maker-Fvb3-4-augustus-gene-21.79/maker-Fvb7-4-augustus-gene-215.18/maker-Fvb3-4-augustus-gene-13.29/maker-Fvb5-1-snap-gene-54.71/maker-Fvb5-4-snap-gene-38.71/maker-Fvb5-1-augustus-gene-18…	18	0		18	maker-Fvb1-4-augustus-gene-140.22/maker-Fvb2-1-augustus-gene-194.43/maker-Fvb2-4-augustus-gene-207.34/maker-Fvb2-2-augustus-gene-26.47/maker-Fvb3-3-augustus-gene-277.40/augustus_masked-Fvb3-1-processed-gene-20.4/maker-Fvb3-4-augustus-gene-21.79/maker-Fvb7-4-augustus-gene-215.18/maker-Fvb3-4-augustus-gene-13.29/maker-Fvb5-1-snap-gene-54.71/maker-Fvb5-4-snap-gene-38.71/maker-Fvb5-1-augustus-gene-18…
BP	GO:0033692	cellular polysaccharide biosynthetic process	18/1390	103/19265	0.000384203	0.00672356	maker-Fvb1-4-augustus-gene-140.22/maker-Fvb2-1-augustus-gene-194.43/maker-Fvb2-4-augustus-gene-207.34/maker-Fvb2-2-augustus-gene-26.47/maker-Fvb3-3-augustus-gene-277.40/augustus_masked-Fvb3-1-processed-gene-20.4/maker-Fvb3-4-augustus-gene-21.79/maker-Fvb7-4-augustus-gene-215.18/maker-Fvb3-4-augustus-gene-13.29/maker-Fvb5-1-snap-gene-54.71/maker-Fvb5-4-snap-gene-38.71/maker-Fvb5-1-augustus-gene-18…	maker-Fvb1-4-augustus-gene-140.22/maker-Fvb2-1-augustus-gene-194.43/maker-Fvb2-4-augustus-gene-207.34/maker-Fvb2-2-augustus-gene-26.47/maker-Fvb3-3-augustus-gene-277.40/augustus_masked-Fvb3-1-processed-gene-20.4/maker-Fvb3-4-augustus-gene-21.79/maker-Fvb7-4-augustus-gene-215.18/maker-Fvb3-4-augustus-gene-13.29/maker-Fvb5-1-snap-gene-54.71/maker-Fvb5-4-snap-gene-38.71/maker-Fvb5-1-augustus-gene-18…	18	0		18	maker-Fvb1-4-augustus-gene-140.22/maker-Fvb2-1-augustus-gene-194.43/maker-Fvb2-4-augustus-gene-207.34/maker-Fvb2-2-augustus-gene-26.47/maker-Fvb3-3-augustus-gene-277.40/augustus_masked-Fvb3-1-processed-gene-20.4/maker-Fvb3-4-augustus-gene-21.79/maker-Fvb7-4-augustus-gene-215.18/maker-Fvb3-4-augustus-gene-13.29/maker-Fvb5-1-snap-gene-54.71/maker-Fvb5-4-snap-gene-38.71/maker-Fvb5-1-augustus-gene-18…
BP	GO:0051273	beta-glucan metabolic process	18/1390	103/19265	0.000384203	0.00672356	maker-Fvb1-4-augustus-gene-140.22/maker-Fvb2-1-augustus-gene-194.43/maker-Fvb2-4-augustus-gene-207.34/maker-Fvb2-2-augustus-gene-26.47/maker-Fvb3-3-augustus-gene-277.40/augustus_masked-Fvb3-1-processed-gene-20.4/maker-Fvb3-4-augustus-gene-21.79/maker-Fvb7-4-augustus-gene-215.18/maker-Fvb3-4-augustus-gene-13.29/maker-Fvb5-1-snap-gene-54.71/maker-Fvb5-4-snap-gene-38.71/maker-Fvb5-1-augustus-gene-18…	maker-Fvb1-4-augustus-gene-140.22/maker-Fvb2-1-augustus-gene-194.43/maker-Fvb2-4-augustus-gene-207.34/maker-Fvb2-2-augustus-gene-26.47/maker-Fvb3-3-augustus-gene-277.40/augustus_masked-Fvb3-1-processed-gene-20.4/maker-Fvb3-4-augustus-gene-21.79/maker-Fvb7-4-augustus-gene-215.18/maker-Fvb3-4-augustus-gene-13.29/maker-Fvb5-1-snap-gene-54.71/maker-Fvb5-4-snap-gene-38.71/maker-Fvb5-1-augustus-gene-18…	18	0		18	maker-Fvb1-4-augustus-gene-140.22/maker-Fvb2-1-augustus-gene-194.43/maker-Fvb2-4-augustus-gene-207.34/maker-Fvb2-2-augustus-gene-26.47/maker-Fvb3-3-augustus-gene-277.40/augustus_masked-Fvb3-1-processed-gene-20.4/maker-Fvb3-4-augustus-gene-21.79/maker-Fvb7-4-augustus-gene-215.18/maker-Fvb3-4-augustus-gene-13.29/maker-Fvb5-1-snap-gene-54.71/maker-Fvb5-4-snap-gene-38.71/maker-Fvb5-1-augustus-gene-18…
BP	GO:0051274	beta-glucan biosynthetic process	18/1390	103/19265	0.000384203	0.00672356	maker-Fvb1-4-augustus-gene-140.22/maker-Fvb2-1-augustus-gene-194.43/maker-Fvb2-4-augustus-gene-207.34/maker-Fvb2-2-augustus-gene-26.47/maker-Fvb3-3-augustus-gene-277.40/augustus_masked-Fvb3-1-processed-gene-20.4/maker-Fvb3-4-augustus-gene-21.79/maker-Fvb7-4-augustus-gene-215.18/maker-Fvb3-4-augustus-gene-13.29/maker-Fvb5-1-snap-gene-54.71/maker-Fvb5-4-snap-gene-38.71/maker-Fvb5-1-augustus-gene-18…	maker-Fvb1-4-augustus-gene-140.22/maker-Fvb2-1-augustus-gene-194.43/maker-Fvb2-4-augustus-gene-207.34/maker-Fvb2-2-augustus-gene-26.47/maker-Fvb3-3-augustus-gene-277.40/augustus_masked-Fvb3-1-processed-gene-20.4/maker-Fvb3-4-augustus-gene-21.79/maker-Fvb7-4-augustus-gene-215.18/maker-Fvb3-4-augustus-gene-13.29/maker-Fvb5-1-snap-gene-54.71/maker-Fvb5-4-snap-gene-38.71/maker-Fvb5-1-augustus-gene-18…	18	0		18	maker-Fvb1-4-augustus-gene-140.22/maker-Fvb2-1-augustus-gene-194.43/maker-Fvb2-4-augustus-gene-207.34/maker-Fvb2-2-augustus-gene-26.47/maker-Fvb3-3-augustus-gene-277.40/augustus_masked-Fvb3-1-processed-gene-20.4/maker-Fvb3-4-augustus-gene-21.79/maker-Fvb7-4-augustus-gene-215.18/maker-Fvb3-4-augustus-gene-13.29/maker-Fvb5-1-snap-gene-54.71/maker-Fvb5-4-snap-gene-38.71/maker-Fvb5-1-augustus-gene-18…
MF	GO:0005544	calcium-dependent phospholipid binding	8/1918	27/30234	0.000193007	0.00690037	maker-Fvb7-1-augustus-gene-21.33/snap_masked-Fvb7-3-processed-gene-221.19/maker-Fvb1-2-augustus-gene-140.41/maker-Fvb7-2-augustus-gene-23.39/maker-Fvb1-3-augustus-gene-132.36/maker-Fvb1-1-augustus-gene-149.42/maker-Fvb1-4-augustus-gene-118.35/maker-Fvb7-4-augustus-gene-200.32	maker-Fvb7-1-augustus-gene-21.33/snap_masked-Fvb7-3-processed-gene-221.19/maker-Fvb1-2-augustus-gene-140.41/maker-Fvb7-2-augustus-gene-23.39/maker-Fvb1-3-augustus-gene-132.36/maker-Fvb1-1-augustus-gene-149.42/maker-Fvb1-4-augustus-gene-118.35/maker-Fvb7-4-augustus-gene-200.32	8	4	maker-Fvb7-1-augustus-gene-21.33/snap_masked-Fvb7-3-processed-gene-221.19/maker-Fvb7-2-augustus-gene-23.39/maker-Fvb7-4-augustus-gene-200.32	4	maker-Fvb1-2-augustus-gene-140.41/maker-Fvb1-3-augustus-gene-132.36/maker-Fvb1-1-augustus-gene-149.42/maker-Fvb1-4-augustus-gene-118.35
MF	GO:0045300	acyl-[acyl-carrier-protein] desaturase activity	5/1918	10/30234	0.000196689	0.00690037	maker-Fvb2-2-augustus-gene-118.44/maker-Fvb6-1-snap-gene-355.43/maker-Fvb4-4-augustus-gene-193.7/maker-Fvb6-4-augustus-gene-23.32/augustus_masked-Fvb4-1-processed-gene-81.2	maker-Fvb2-2-augustus-gene-118.44/maker-Fvb6-1-snap-gene-355.43/maker-Fvb4-4-augustus-gene-193.7/maker-Fvb6-4-augustus-gene-23.32/augustus_masked-Fvb4-1-processed-gene-81.2	5	5	maker-Fvb2-2-augustus-gene-118.44/maker-Fvb6-1-snap-gene-355.43/maker-Fvb4-4-augustus-gene-193.7/maker-Fvb6-4-augustus-gene-23.32/augustus_masked-Fvb4-1-processed-gene-81.2	0
MF	GO:0004743	pyruvate kinase activity	9/1918	34/30234	0.000200804	0.00690037	maker-Fvb7-3-augustus-gene-27.67/maker-Fvb4-2-snap-gene-245.42/maker-Fvb4-3-snap-gene-308.45/maker-Fvb4-1-augustus-gene-12.29/maker-Fvb7-1-augustus-gene-292.52/maker-Fvb4-3-augustus-gene-308.30/maker-Fvb7-1-augustus-gene-308.51/maker-Fvb5-1-augustus-gene-136.39/maker-Fvb7-2-augustus-gene-317.52	maker-Fvb7-3-augustus-gene-27.67/maker-Fvb4-2-snap-gene-245.42/maker-Fvb4-3-snap-gene-308.45/maker-Fvb4-1-augustus-gene-12.29/maker-Fvb7-1-augustus-gene-292.52/maker-Fvb4-3-augustus-gene-308.30/maker-Fvb7-1-augustus-gene-308.51/maker-Fvb5-1-augustus-gene-136.39/maker-Fvb7-2-augustus-gene-317.52	9	9	maker-Fvb7-3-augustus-gene-27.67/maker-Fvb4-2-snap-gene-245.42/maker-Fvb4-3-snap-gene-308.45/maker-Fvb4-1-augustus-gene-12.29/maker-Fvb7-1-augustus-gene-292.52/maker-Fvb4-3-augustus-gene-308.30/maker-Fvb7-1-augustus-gene-308.51/maker-Fvb5-1-augustus-gene-136.39/maker-Fvb7-2-augustus-gene-317.52	0
MF	GO:0030955	potassium ion binding	9/1918	34/30234	0.000200804	0.00690037	maker-Fvb7-3-augustus-gene-27.67/maker-Fvb4-2-snap-gene-245.42/maker-Fvb4-3-snap-gene-308.45/maker-Fvb4-1-augustus-gene-12.29/maker-Fvb7-1-augustus-gene-292.52/maker-Fvb4-3-augustus-gene-308.30/maker-Fvb7-1-augustus-gene-308.51/maker-Fvb5-1-augustus-gene-136.39/maker-Fvb7-2-augustus-gene-317.52	maker-Fvb7-3-augustus-gene-27.67/maker-Fvb4-2-snap-gene-245.42/maker-Fvb4-3-snap-gene-308.45/maker-Fvb4-1-augustus-gene-12.29/maker-Fvb7-1-augustus-gene-292.52/maker-Fvb4-3-augustus-gene-308.30/maker-Fvb7-1-augustus-gene-308.51/maker-Fvb5-1-augustus-gene-136.39/maker-Fvb7-2-augustus-gene-317.52	9	9	maker-Fvb7-3-augustus-gene-27.67/maker-Fvb4-2-snap-gene-245.42/maker-Fvb4-3-snap-gene-308.45/maker-Fvb4-1-augustus-gene-12.29/maker-Fvb7-1-augustus-gene-292.52/maker-Fvb4-3-augustus-gene-308.30/maker-Fvb7-1-augustus-gene-308.51/maker-Fvb5-1-augustus-gene-136.39/maker-Fvb7-2-augustus-gene-317.52	0
MF	GO:0031420	alkali metal ion binding	9/1918	34/30234	0.000200804	0.00690037	maker-Fvb7-3-augustus-gene-27.67/maker-Fvb4-2-snap-gene-245.42/maker-Fvb4-3-snap-gene-308.45/maker-Fvb4-1-augustus-gene-12.29/maker-Fvb7-1-augustus-gene-292.52/maker-Fvb4-3-augustus-gene-308.30/maker-Fvb7-1-augustus-gene-308.51/maker-Fvb5-1-augustus-gene-136.39/maker-Fvb7-2-augustus-gene-317.52	maker-Fvb7-3-augustus-gene-27.67/maker-Fvb4-2-snap-gene-245.42/maker-Fvb4-3-snap-gene-308.45/maker-Fvb4-1-augustus-gene-12.29/maker-Fvb7-1-augustus-gene-292.52/maker-Fvb4-3-augustus-gene-308.30/maker-Fvb7-1-augustus-gene-308.51/maker-Fvb5-1-augustus-gene-136.39/maker-Fvb7-2-augustus-gene-317.52	9	9	maker-Fvb7-3-augustus-gene-27.67/maker-Fvb4-2-snap-gene-245.42/maker-Fvb4-3-snap-gene-308.45/maker-Fvb4-1-augustus-gene-12.29/maker-Fvb7-1-augustus-gene-292.52/maker-Fvb4-3-augustus-gene-308.30/maker-Fvb7-1-augustus-gene-308.51/maker-Fvb5-1-augustus-gene-136.39/maker-Fvb7-2-augustus-gene-317.52	0
MF	GO:0016759	cellulose synthase activity	13/1918	67/30234	0.000261048	0.00759049	maker-Fvb1-4-augustus-gene-140.22/maker-Fvb2-1-augustus-gene-194.43/maker-Fvb2-4-augustus-gene-207.34/maker-Fvb2-2-augustus-gene-26.47/maker-Fvb3-3-augustus-gene-277.40/augustus_masked-Fvb3-1-processed-gene-20.4/maker-Fvb3-4-augustus-gene-21.79/maker-Fvb7-4-augustus-gene-215.18/maker-Fvb5-1-augustus-gene-185.42/maker-Fvb1-1-augustus-gene-109.17/maker-Fvb2-2-augustus-gene-130.26/maker-Fvb6-4-snap-…	maker-Fvb1-4-augustus-gene-140.22/maker-Fvb2-1-augustus-gene-194.43/maker-Fvb2-4-augustus-gene-207.34/maker-Fvb2-2-augustus-gene-26.47/maker-Fvb3-3-augustus-gene-277.40/augustus_masked-Fvb3-1-processed-gene-20.4/maker-Fvb3-4-augustus-gene-21.79/maker-Fvb7-4-augustus-gene-215.18/maker-Fvb5-1-augustus-gene-185.42/maker-Fvb1-1-augustus-gene-109.17/maker-Fvb2-2-augustus-gene-130.26/maker-Fvb6-4-snap-…	13	0		13	maker-Fvb1-4-augustus-gene-140.22/maker-Fvb2-1-augustus-gene-194.43/maker-Fvb2-4-augustus-gene-207.34/maker-Fvb2-2-augustus-gene-26.47/maker-Fvb3-3-augustus-gene-277.40/augustus_masked-Fvb3-1-processed-gene-20.4/maker-Fvb3-4-augustus-gene-21.79/maker-Fvb7-4-augustus-gene-215.18/maker-Fvb5-1-augustus-gene-185.42/maker-Fvb1-1-augustus-gene-109.17/maker-Fvb2-2-augustus-gene-130.26/maker-Fvb6-4-snap-…
MF	GO:0016760	cellulose synthase (UDP-forming) activity	13/1918	67/30234	0.000261048	0.00759049	maker-Fvb1-4-augustus-gene-140.22/maker-Fvb2-1-augustus-gene-194.43/maker-Fvb2-4-augustus-gene-207.34/maker-Fvb2-2-augustus-gene-26.47/maker-Fvb3-3-augustus-gene-277.40/augustus_masked-Fvb3-1-processed-gene-20.4/maker-Fvb3-4-augustus-gene-21.79/maker-Fvb7-4-augustus-gene-215.18/maker-Fvb5-1-augustus-gene-185.42/maker-Fvb1-1-augustus-gene-109.17/maker-Fvb2-2-augustus-gene-130.26/maker-Fvb6-4-snap-…	maker-Fvb1-4-augustus-gene-140.22/maker-Fvb2-1-augustus-gene-194.43/maker-Fvb2-4-augustus-gene-207.34/maker-Fvb2-2-augustus-gene-26.47/maker-Fvb3-3-augustus-gene-277.40/augustus_masked-Fvb3-1-processed-gene-20.4/maker-Fvb3-4-augustus-gene-21.79/maker-Fvb7-4-augustus-gene-215.18/maker-Fvb5-1-augustus-gene-185.42/maker-Fvb1-1-augustus-gene-109.17/maker-Fvb2-2-augustus-gene-130.26/maker-Fvb6-4-snap-…	13	0		13	maker-Fvb1-4-augustus-gene-140.22/maker-Fvb2-1-augustus-gene-194.43/maker-Fvb2-4-augustus-gene-207.34/maker-Fvb2-2-augustus-gene-26.47/maker-Fvb3-3-augustus-gene-277.40/augustus_masked-Fvb3-1-processed-gene-20.4/maker-Fvb3-4-augustus-gene-21.79/maker-Fvb7-4-augustus-gene-215.18/maker-Fvb5-1-augustus-gene-185.42/maker-Fvb1-1-augustus-gene-109.17/maker-Fvb2-2-augustus-gene-130.26/maker-Fvb6-4-snap-…
BP	GO:0010035	response to inorganic substance	8/1390	27/19265	0.000461988	0.00783979	augustus_masked-Fvb1-1-processed-gene-186.8/maker-Fvb1-4-augustus-gene-61.52/maker-Fvb2-2-augustus-gene-235.24/maker-Fvb1-3-augustus-gene-69.67/maker-Fvb2-1-augustus-gene-46.28/maker-Fvb2-3-augustus-gene-164.37/maker-Fvb1-4-augustus-gene-61.56/maker-Fvb2-4-augustus-gene-67.34	augustus_masked-Fvb1-1-processed-gene-186.8/maker-Fvb1-4-augustus-gene-61.52/maker-Fvb2-2-augustus-gene-235.24/maker-Fvb1-3-augustus-gene-69.67/maker-Fvb2-1-augustus-gene-46.28/maker-Fvb2-3-augustus-gene-164.37/maker-Fvb1-4-augustus-gene-61.56/maker-Fvb2-4-augustus-gene-67.34	8	0		8	augustus_masked-Fvb1-1-processed-gene-186.8/maker-Fvb1-4-augustus-gene-61.52/maker-Fvb2-2-augustus-gene-235.24/maker-Fvb1-3-augustus-gene-69.67/maker-Fvb2-1-augustus-gene-46.28/maker-Fvb2-3-augustus-gene-164.37/maker-Fvb1-4-augustus-gene-61.56/maker-Fvb2-4-augustus-gene-67.34
BP	GO:0009628	response to abiotic stimulus	8/1390	28/19265	0.000606225	0.00992688	augustus_masked-Fvb1-1-processed-gene-186.8/maker-Fvb1-4-augustus-gene-61.52/maker-Fvb2-2-augustus-gene-235.24/maker-Fvb1-3-augustus-gene-69.67/maker-Fvb2-1-augustus-gene-46.28/maker-Fvb2-3-augustus-gene-164.37/maker-Fvb1-4-augustus-gene-61.56/maker-Fvb2-4-augustus-gene-67.34	augustus_masked-Fvb1-1-processed-gene-186.8/maker-Fvb1-4-augustus-gene-61.52/maker-Fvb2-2-augustus-gene-235.24/maker-Fvb1-3-augustus-gene-69.67/maker-Fvb2-1-augustus-gene-46.28/maker-Fvb2-3-augustus-gene-164.37/maker-Fvb1-4-augustus-gene-61.56/maker-Fvb2-4-augustus-gene-67.34	8	0		8	augustus_masked-Fvb1-1-processed-gene-186.8/maker-Fvb1-4-augustus-gene-61.52/maker-Fvb2-2-augustus-gene-235.24/maker-Fvb1-3-augustus-gene-69.67/maker-Fvb2-1-augustus-gene-46.28/maker-Fvb2-3-augustus-gene-164.37/maker-Fvb1-4-augustus-gene-61.56/maker-Fvb2-4-augustus-gene-67.34
BP	GO:0006275	regulation of DNA replication	5/1390	11/19265	0.00062043	0.00992688	maker-Fvb3-2-augustus-gene-264.44/maker-Fvb3-3-augustus-gene-246.32/maker-Fvb3-4-augustus-gene-55.40/maker-Fvb6-3-augustus-gene-194.24/maker-Fvb4-4-augustus-gene-6.53	maker-Fvb3-2-augustus-gene-264.44/maker-Fvb3-3-augustus-gene-246.32/maker-Fvb3-4-augustus-gene-55.40/maker-Fvb6-3-augustus-gene-194.24/maker-Fvb4-4-augustus-gene-6.53	5	5	maker-Fvb3-2-augustus-gene-264.44/maker-Fvb3-3-augustus-gene-246.32/maker-Fvb3-4-augustus-gene-55.40/maker-Fvb6-3-augustus-gene-194.24/maker-Fvb4-4-augustus-gene-6.53	0
CC	GO:0034357	photosynthetic membrane	18/516	99/7130	0.000222754	0.0100239	maker-Fvb3-1-augustus-gene-228.42/maker-Fvb3-4-augustus-gene-214.60/maker-Fvb6-4-augustus-gene-319.38/maker-Fvb5-1-augustus-gene-45.75/maker-Fvb6-3-augustus-gene-50.36/maker-Fvb2-2-augustus-gene-65.47/maker-Fvb6-3-augustus-gene-79.19/maker-Fvb3-3-augustus-gene-76.37/maker-Fvb6-4-augustus-gene-288.43/maker-Fvb6-2-augustus-gene-356.34/maker-Fvb3-2-augustus-gene-90.36/augustus_masked-Fvb3-3-processe…	maker-Fvb3-1-augustus-gene-228.42/maker-Fvb3-4-augustus-gene-214.60/maker-Fvb6-4-augustus-gene-319.38/maker-Fvb5-1-augustus-gene-45.75/maker-Fvb6-3-augustus-gene-50.36/maker-Fvb2-2-augustus-gene-65.47/maker-Fvb6-3-augustus-gene-79.19/maker-Fvb3-3-augustus-gene-76.37/maker-Fvb6-4-augustus-gene-288.43/maker-Fvb6-2-augustus-gene-356.34/maker-Fvb3-2-augustus-gene-90.36/augustus_masked-Fvb3-3-processe…	18	2	maker-Fvb5-1-augustus-gene-45.75/augustus_masked-Fvb3-3-processed-gene-270.11	16	maker-Fvb3-1-augustus-gene-228.42/maker-Fvb3-4-augustus-gene-214.60/maker-Fvb6-4-augustus-gene-319.38/maker-Fvb6-3-augustus-gene-50.36/maker-Fvb2-2-augustus-gene-65.47/maker-Fvb6-3-augustus-gene-79.19/maker-Fvb3-3-augustus-gene-76.37/maker-Fvb6-4-augustus-gene-288.43/maker-Fvb6-2-augustus-gene-356.34/maker-Fvb3-2-augustus-gene-90.36/maker-Fvb3-2-augustus-gene-20.57/snap_masked-Fvb6-1-processed-ge…
MF	GO:0016298	lipase activity	6/1918	17/30234	0.000435383	0.0117553	maker-Fvb7-1-snap-gene-261.70/maker-Fvb6-4-augustus-gene-183.28/maker-Fvb6-1-augustus-gene-183.31/maker-Fvb7-2-snap-gene-242.35/augustus_masked-Fvb7-3-processed-gene-63.0/novel.1544	maker-Fvb7-1-snap-gene-261.70/maker-Fvb6-4-augustus-gene-183.28/maker-Fvb6-1-augustus-gene-183.31/maker-Fvb7-2-snap-gene-242.35/augustus_masked-Fvb7-3-processed-gene-63.0/-	6	0		6	maker-Fvb7-1-snap-gene-261.70/maker-Fvb6-4-augustus-gene-183.28/maker-Fvb6-1-augustus-gene-183.31/maker-Fvb7-2-snap-gene-242.35/augustus_masked-Fvb7-3-processed-gene-63.0/novel.1544
CC	GO:0042651	thylakoid membrane	12/516	54/7130	0.000375083	0.012659	maker-Fvb3-1-augustus-gene-228.42/maker-Fvb3-4-augustus-gene-214.60/maker-Fvb6-4-augustus-gene-319.38/maker-Fvb6-3-augustus-gene-50.36/maker-Fvb6-3-augustus-gene-79.19/maker-Fvb3-3-augustus-gene-76.37/maker-Fvb6-4-augustus-gene-288.43/maker-Fvb6-2-augustus-gene-356.34/maker-Fvb3-2-augustus-gene-90.36/maker-Fvb3-2-augustus-gene-20.57/snap_masked-Fvb6-1-processed-gene-57.48/maker-Fvb6-2-snap-gene-2…	maker-Fvb3-1-augustus-gene-228.42/maker-Fvb3-4-augustus-gene-214.60/maker-Fvb6-4-augustus-gene-319.38/maker-Fvb6-3-augustus-gene-50.36/maker-Fvb6-3-augustus-gene-79.19/maker-Fvb3-3-augustus-gene-76.37/maker-Fvb6-4-augustus-gene-288.43/maker-Fvb6-2-augustus-gene-356.34/maker-Fvb3-2-augustus-gene-90.36/maker-Fvb3-2-augustus-gene-20.57/snap_masked-Fvb6-1-processed-gene-57.48/maker-Fvb6-2-snap-gene-2…	12	0		12	maker-Fvb3-1-augustus-gene-228.42/maker-Fvb3-4-augustus-gene-214.60/maker-Fvb6-4-augustus-gene-319.38/maker-Fvb6-3-augustus-gene-50.36/maker-Fvb6-3-augustus-gene-79.19/maker-Fvb3-3-augustus-gene-76.37/maker-Fvb6-4-augustus-gene-288.43/maker-Fvb6-2-augustus-gene-356.34/maker-Fvb3-2-augustus-gene-90.36/maker-Fvb3-2-augustus-gene-20.57/snap_masked-Fvb6-1-processed-gene-57.48/maker-Fvb6-2-snap-gene-2…
MF	GO:0019205	nucleobase-containing compound kinase activity	8/1918	31/30234	0.000546335	0.0131173	maker-Fvb7-2-augustus-gene-153.36/maker-Fvb6-1-augustus-gene-71.51/maker-Fvb7-4-augustus-gene-142.23/maker-Fvb6-2-augustus-gene-343.30/maker-Fvb7-1-augustus-gene-98.31/maker-Fvb6-4-augustus-gene-302.57/maker-Fvb6-1-augustus-gene-117.49/maker-Fvb6-3-augustus-gene-65.50	maker-Fvb7-2-augustus-gene-153.36/maker-Fvb6-1-augustus-gene-71.51/maker-Fvb7-4-augustus-gene-142.23/maker-Fvb6-2-augustus-gene-343.30/maker-Fvb7-1-augustus-gene-98.31/maker-Fvb6-4-augustus-gene-302.57/maker-Fvb6-1-augustus-gene-117.49/maker-Fvb6-3-augustus-gene-65.50	8	7	maker-Fvb7-2-augustus-gene-153.36/maker-Fvb6-1-augustus-gene-71.51/maker-Fvb7-4-augustus-gene-142.23/maker-Fvb6-2-augustus-gene-343.30/maker-Fvb7-1-augustus-gene-98.31/maker-Fvb6-4-augustus-gene-302.57/maker-Fvb6-3-augustus-gene-65.50	1	maker-Fvb6-1-augustus-gene-117.49
MF	GO:0003849	3-deoxy-7-phosphoheptulonate synthase activity	5/1918	12/30234	0.000555229	0.0131173	maker-Fvb5-2-augustus-gene-227.45/maker-Fvb5-4-augustus-gene-227.27/maker-Fvb1-4-augustus-gene-114.39/maker-Fvb1-1-augustus-gene-153.34/maker-Fvb5-1-augustus-gene-278.33	maker-Fvb5-2-augustus-gene-227.45/maker-Fvb5-4-augustus-gene-227.27/maker-Fvb1-4-augustus-gene-114.39/maker-Fvb1-1-augustus-gene-153.34/maker-Fvb5-1-augustus-gene-278.33	5	0		5	maker-Fvb5-2-augustus-gene-227.45/maker-Fvb5-4-augustus-gene-227.27/maker-Fvb1-4-augustus-gene-114.39/maker-Fvb1-1-augustus-gene-153.34/maker-Fvb5-1-augustus-gene-278.33
BP	GO:0005984	disaccharide metabolic process	16/1390	93/19265	0.000945296	0.0147046	maker-Fvb1-4-augustus-gene-42.29/snap_masked-Fvb2-2-processed-gene-44.35/maker-Fvb4-1-augustus-gene-191.38/maker-Fvb1-2-augustus-gene-43.70/maker-Fvb7-4-augustus-gene-33.50/maker-Fvb7-3-snap-gene-42.66/maker-Fvb1-1-snap-gene-233.74/maker-Fvb5-1-augustus-gene-0.38/maker-Fvb5-4-augustus-gene-29.85/snap_masked-Fvb3-2-processed-gene-98.39/maker-Fvb5-3-augustus-gene-272.31/augustus_masked-Fvb4-4-proce…	maker-Fvb1-4-augustus-gene-42.29/snap_masked-Fvb2-2-processed-gene-44.35/maker-Fvb4-1-augustus-gene-191.38/maker-Fvb1-2-augustus-gene-43.70/maker-Fvb7-4-augustus-gene-33.50/maker-Fvb7-3-snap-gene-42.66/maker-Fvb1-1-snap-gene-233.74/maker-Fvb5-1-augustus-gene-0.38/maker-Fvb5-4-augustus-gene-29.85/snap_masked-Fvb3-2-processed-gene-98.39/maker-Fvb5-3-augustus-gene-272.31/augustus_masked-Fvb4-4-proce…	16	5	maker-Fvb1-2-augustus-gene-43.70/maker-Fvb5-1-augustus-gene-0.38/snap_masked-Fvb3-2-processed-gene-98.39/maker-Fvb5-3-augustus-gene-272.31/snap_masked-Fvb3-1-processed-gene-219.13	11	maker-Fvb1-4-augustus-gene-42.29/snap_masked-Fvb2-2-processed-gene-44.35/maker-Fvb4-1-augustus-gene-191.38/maker-Fvb7-4-augustus-gene-33.50/maker-Fvb7-3-snap-gene-42.66/maker-Fvb1-1-snap-gene-233.74/maker-Fvb5-4-augustus-gene-29.85/augustus_masked-Fvb4-4-processed-gene-21.7/maker-Fvb4-2-augustus-gene-19.49/maker-Fvb1-2-augustus-gene-1.47/maker-Fvb4-3-augustus-gene-21.38
CC	GO:0009579	thylakoid	18/516	108/7130	0.000670238	0.0150804	maker-Fvb3-1-augustus-gene-228.42/maker-Fvb3-4-augustus-gene-214.60/maker-Fvb6-4-augustus-gene-319.38/maker-Fvb5-1-augustus-gene-45.75/maker-Fvb6-3-augustus-gene-50.36/maker-Fvb2-2-augustus-gene-65.47/maker-Fvb6-3-augustus-gene-79.19/maker-Fvb3-3-augustus-gene-76.37/maker-Fvb6-4-augustus-gene-288.43/maker-Fvb6-2-augustus-gene-356.34/maker-Fvb3-2-augustus-gene-90.36/augustus_masked-Fvb3-3-processe…	maker-Fvb3-1-augustus-gene-228.42/maker-Fvb3-4-augustus-gene-214.60/maker-Fvb6-4-augustus-gene-319.38/maker-Fvb5-1-augustus-gene-45.75/maker-Fvb6-3-augustus-gene-50.36/maker-Fvb2-2-augustus-gene-65.47/maker-Fvb6-3-augustus-gene-79.19/maker-Fvb3-3-augustus-gene-76.37/maker-Fvb6-4-augustus-gene-288.43/maker-Fvb6-2-augustus-gene-356.34/maker-Fvb3-2-augustus-gene-90.36/augustus_masked-Fvb3-3-processe…	18	2	maker-Fvb5-1-augustus-gene-45.75/augustus_masked-Fvb3-3-processed-gene-270.11	16	maker-Fvb3-1-augustus-gene-228.42/maker-Fvb3-4-augustus-gene-214.60/maker-Fvb6-4-augustus-gene-319.38/maker-Fvb6-3-augustus-gene-50.36/maker-Fvb2-2-augustus-gene-65.47/maker-Fvb6-3-augustus-gene-79.19/maker-Fvb3-3-augustus-gene-76.37/maker-Fvb6-4-augustus-gene-288.43/maker-Fvb6-2-augustus-gene-356.34/maker-Fvb3-2-augustus-gene-90.36/maker-Fvb3-2-augustus-gene-20.57/snap_masked-Fvb6-1-processed-ge…
CC	GO:0044436	thylakoid part	18/516	108/7130	0.000670238	0.0150804	maker-Fvb3-1-augustus-gene-228.42/maker-Fvb3-4-augustus-gene-214.60/maker-Fvb6-4-augustus-gene-319.38/maker-Fvb5-1-augustus-gene-45.75/maker-Fvb6-3-augustus-gene-50.36/maker-Fvb2-2-augustus-gene-65.47/maker-Fvb6-3-augustus-gene-79.19/maker-Fvb3-3-augustus-gene-76.37/maker-Fvb6-4-augustus-gene-288.43/maker-Fvb6-2-augustus-gene-356.34/maker-Fvb3-2-augustus-gene-90.36/augustus_masked-Fvb3-3-processe…	maker-Fvb3-1-augustus-gene-228.42/maker-Fvb3-4-augustus-gene-214.60/maker-Fvb6-4-augustus-gene-319.38/maker-Fvb5-1-augustus-gene-45.75/maker-Fvb6-3-augustus-gene-50.36/maker-Fvb2-2-augustus-gene-65.47/maker-Fvb6-3-augustus-gene-79.19/maker-Fvb3-3-augustus-gene-76.37/maker-Fvb6-4-augustus-gene-288.43/maker-Fvb6-2-augustus-gene-356.34/maker-Fvb3-2-augustus-gene-90.36/augustus_masked-Fvb3-3-processe…	18	2	maker-Fvb5-1-augustus-gene-45.75/augustus_masked-Fvb3-3-processed-gene-270.11	16	maker-Fvb3-1-augustus-gene-228.42/maker-Fvb3-4-augustus-gene-214.60/maker-Fvb6-4-augustus-gene-319.38/maker-Fvb6-3-augustus-gene-50.36/maker-Fvb2-2-augustus-gene-65.47/maker-Fvb6-3-augustus-gene-79.19/maker-Fvb3-3-augustus-gene-76.37/maker-Fvb6-4-augustus-gene-288.43/maker-Fvb6-2-augustus-gene-356.34/maker-Fvb3-2-augustus-gene-90.36/maker-Fvb3-2-augustus-gene-20.57/snap_masked-Fvb6-1-processed-ge…
BP	GO:0005992	trehalose biosynthetic process	11/1390	52/19265	0.00102182	0.0154654	maker-Fvb4-1-augustus-gene-191.38/maker-Fvb7-4-augustus-gene-33.50/maker-Fvb7-3-snap-gene-42.66/maker-Fvb5-1-augustus-gene-0.38/maker-Fvb5-4-augustus-gene-29.85/snap_masked-Fvb3-2-processed-gene-98.39/maker-Fvb5-3-augustus-gene-272.31/augustus_masked-Fvb4-4-processed-gene-21.7/maker-Fvb4-2-augustus-gene-19.49/snap_masked-Fvb3-1-processed-gene-219.13/maker-Fvb4-3-augustus-gene-21.38	maker-Fvb4-1-augustus-gene-191.38/maker-Fvb7-4-augustus-gene-33.50/maker-Fvb7-3-snap-gene-42.66/maker-Fvb5-1-augustus-gene-0.38/maker-Fvb5-4-augustus-gene-29.85/snap_masked-Fvb3-2-processed-gene-98.39/maker-Fvb5-3-augustus-gene-272.31/augustus_masked-Fvb4-4-processed-gene-21.7/maker-Fvb4-2-augustus-gene-19.49/snap_masked-Fvb3-1-processed-gene-219.13/maker-Fvb4-3-augustus-gene-21.38	11	4	maker-Fvb5-1-augustus-gene-0.38/snap_masked-Fvb3-2-processed-gene-98.39/maker-Fvb5-3-augustus-gene-272.31/snap_masked-Fvb3-1-processed-gene-219.13	7	maker-Fvb4-1-augustus-gene-191.38/maker-Fvb7-4-augustus-gene-33.50/maker-Fvb7-3-snap-gene-42.66/maker-Fvb5-4-augustus-gene-29.85/augustus_masked-Fvb4-4-processed-gene-21.7/maker-Fvb4-2-augustus-gene-19.49/maker-Fvb4-3-augustus-gene-21.38
BP	GO:0006261	DNA-dependent DNA replication	6/1390	18/19265	0.00121636	0.0179253	snap_masked-Fvb4-3-processed-gene-112.17/maker-Fvb5-1-snap-gene-32.74/maker-Fvb4-2-snap-gene-80.68/maker-Fvb4-4-augustus-gene-6.53/maker-Fvb4-1-snap-gene-116.36/maker-Fvb4-4-snap-gene-123.30	snap_masked-Fvb4-3-processed-gene-112.17/maker-Fvb5-1-snap-gene-32.74/maker-Fvb4-2-snap-gene-80.68/maker-Fvb4-4-augustus-gene-6.53/maker-Fvb4-1-snap-gene-116.36/maker-Fvb4-4-snap-gene-123.30	6	6	snap_masked-Fvb4-3-processed-gene-112.17/maker-Fvb5-1-snap-gene-32.74/maker-Fvb4-2-snap-gene-80.68/maker-Fvb4-4-augustus-gene-6.53/maker-Fvb4-1-snap-gene-116.36/maker-Fvb4-4-snap-gene-123.30	0
BP	GO:0016053	organic acid biosynthetic process	47/1390	414/19265	0.0013546	0.0189644	maker-Fvb3-4-augustus-gene-47.33/maker-Fvb1-1-snap-gene-134.35/maker-Fvb4-4-snap-gene-200.18/maker-Fvb2-4-augustus-gene-191.45/maker-Fvb3-1-augustus-gene-263.58/maker-Fvb2-3-augustus-gene-14.36/maker-Fvb5-3-augustus-gene-113.26/maker-Fvb1-4-augustus-gene-184.20/maker-Fvb5-4-augustus-gene-160.30/maker-Fvb1-1-augustus-gene-21.17/maker-Fvb5-3-augustus-gene-208.62/snap_masked-Fvb3-2-processed-gene-27…	maker-Fvb3-4-augustus-gene-47.33/maker-Fvb1-1-snap-gene-134.35/maker-Fvb4-4-snap-gene-200.18/maker-Fvb2-4-augustus-gene-191.45/maker-Fvb3-1-augustus-gene-263.58/maker-Fvb2-3-augustus-gene-14.36/maker-Fvb5-3-augustus-gene-113.26/maker-Fvb1-4-augustus-gene-184.20/maker-Fvb5-4-augustus-gene-160.30/maker-Fvb1-1-augustus-gene-21.17/maker-Fvb5-3-augustus-gene-208.62/snap_masked-Fvb3-2-processed-gene-27…	47	34	maker-Fvb1-1-snap-gene-134.35/maker-Fvb2-4-augustus-gene-191.45/maker-Fvb3-1-augustus-gene-263.58/maker-Fvb2-3-augustus-gene-14.36/maker-Fvb5-3-augustus-gene-113.26/maker-Fvb1-4-augustus-gene-184.20/maker-Fvb5-4-augustus-gene-160.30/maker-Fvb1-1-augustus-gene-21.17/maker-Fvb5-3-augustus-gene-208.62/maker-Fvb6-4-augustus-gene-85.38/maker-Fvb2-4-augustus-gene-144.32/maker-Fvb7-3-augustus-gene-27.67…	13	maker-Fvb3-4-augustus-gene-47.33/maker-Fvb4-4-snap-gene-200.18/snap_masked-Fvb3-2-processed-gene-272.22/maker-Fvb7-2-augustus-gene-322.83/maker-Fvb5-2-augustus-gene-227.45/maker-Fvb5-4-augustus-gene-227.27/augustus_masked-Fvb1-3-processed-gene-211.3/maker-Fvb1-4-augustus-gene-114.39/maker-Fvb1-1-augustus-gene-54.11/augustus_masked-Fvb4-3-processed-gene-31.7/maker-Fvb1-1-augustus-gene-153.34/maker…
BP	GO:0046394	carboxylic acid biosynthetic process	47/1390	414/19265	0.0013546	0.0189644	maker-Fvb3-4-augustus-gene-47.33/maker-Fvb1-1-snap-gene-134.35/maker-Fvb4-4-snap-gene-200.18/maker-Fvb2-4-augustus-gene-191.45/maker-Fvb3-1-augustus-gene-263.58/maker-Fvb2-3-augustus-gene-14.36/maker-Fvb5-3-augustus-gene-113.26/maker-Fvb1-4-augustus-gene-184.20/maker-Fvb5-4-augustus-gene-160.30/maker-Fvb1-1-augustus-gene-21.17/maker-Fvb5-3-augustus-gene-208.62/snap_masked-Fvb3-2-processed-gene-27…	maker-Fvb3-4-augustus-gene-47.33/maker-Fvb1-1-snap-gene-134.35/maker-Fvb4-4-snap-gene-200.18/maker-Fvb2-4-augustus-gene-191.45/maker-Fvb3-1-augustus-gene-263.58/maker-Fvb2-3-augustus-gene-14.36/maker-Fvb5-3-augustus-gene-113.26/maker-Fvb1-4-augustus-gene-184.20/maker-Fvb5-4-augustus-gene-160.30/maker-Fvb1-1-augustus-gene-21.17/maker-Fvb5-3-augustus-gene-208.62/snap_masked-Fvb3-2-processed-gene-27…	47	34	maker-Fvb1-1-snap-gene-134.35/maker-Fvb2-4-augustus-gene-191.45/maker-Fvb3-1-augustus-gene-263.58/maker-Fvb2-3-augustus-gene-14.36/maker-Fvb5-3-augustus-gene-113.26/maker-Fvb1-4-augustus-gene-184.20/maker-Fvb5-4-augustus-gene-160.30/maker-Fvb1-1-augustus-gene-21.17/maker-Fvb5-3-augustus-gene-208.62/maker-Fvb6-4-augustus-gene-85.38/maker-Fvb2-4-augustus-gene-144.32/maker-Fvb7-3-augustus-gene-27.67…	13	maker-Fvb3-4-augustus-gene-47.33/maker-Fvb4-4-snap-gene-200.18/snap_masked-Fvb3-2-processed-gene-272.22/maker-Fvb7-2-augustus-gene-322.83/maker-Fvb5-2-augustus-gene-227.45/maker-Fvb5-4-augustus-gene-227.27/augustus_masked-Fvb1-3-processed-gene-211.3/maker-Fvb1-4-augustus-gene-114.39/maker-Fvb1-1-augustus-gene-54.11/augustus_masked-Fvb4-3-processed-gene-31.7/maker-Fvb1-1-augustus-gene-153.34/maker…
BP	GO:0009132	nucleoside diphosphate metabolic process	21/1390	144/19265	0.00155765	0.0208895	maker-Fvb7-2-augustus-gene-153.36/maker-Fvb5-3-augustus-gene-113.26/maker-Fvb5-3-augustus-gene-208.62/maker-Fvb7-4-augustus-gene-142.23/maker-Fvb7-3-augustus-gene-27.67/maker-Fvb5-1-augustus-gene-182.37/maker-Fvb4-2-snap-gene-245.42/augustus_masked-Fvb6-1-processed-gene-246.5/maker-Fvb7-1-augustus-gene-98.31/maker-Fvb4-3-snap-gene-308.45/maker-Fvb6-2-augustus-gene-160.32/maker-Fvb4-1-augustus-gen…	maker-Fvb7-2-augustus-gene-153.36/maker-Fvb5-3-augustus-gene-113.26/maker-Fvb5-3-augustus-gene-208.62/maker-Fvb7-4-augustus-gene-142.23/maker-Fvb7-3-augustus-gene-27.67/maker-Fvb5-1-augustus-gene-182.37/maker-Fvb4-2-snap-gene-245.42/augustus_masked-Fvb6-1-processed-gene-246.5/maker-Fvb7-1-augustus-gene-98.31/maker-Fvb4-3-snap-gene-308.45/maker-Fvb6-2-augustus-gene-160.32/maker-Fvb4-1-augustus-gen…	21	20	maker-Fvb7-2-augustus-gene-153.36/maker-Fvb5-3-augustus-gene-113.26/maker-Fvb5-3-augustus-gene-208.62/maker-Fvb7-4-augustus-gene-142.23/maker-Fvb7-3-augustus-gene-27.67/maker-Fvb5-1-augustus-gene-182.37/maker-Fvb4-2-snap-gene-245.42/augustus_masked-Fvb6-1-processed-gene-246.5/maker-Fvb7-1-augustus-gene-98.31/maker-Fvb4-3-snap-gene-308.45/maker-Fvb6-2-augustus-gene-160.32/maker-Fvb4-1-augustus-gen…	1	maker-Fvb6-1-augustus-gene-117.49
BP	GO:0072330	monocarboxylic acid biosynthetic process	31/1390	245/19265	0.00161392	0.0208895	maker-Fvb3-4-augustus-gene-47.33/maker-Fvb4-4-snap-gene-200.18/maker-Fvb2-4-augustus-gene-191.45/maker-Fvb3-1-augustus-gene-263.58/maker-Fvb2-3-augustus-gene-14.36/maker-Fvb5-3-augustus-gene-113.26/maker-Fvb5-3-augustus-gene-208.62/snap_masked-Fvb3-2-processed-gene-272.22/maker-Fvb6-4-augustus-gene-85.38/maker-Fvb2-4-augustus-gene-144.32/maker-Fvb7-3-augustus-gene-27.67/maker-Fvb5-1-augustus-gene…	maker-Fvb3-4-augustus-gene-47.33/maker-Fvb4-4-snap-gene-200.18/maker-Fvb2-4-augustus-gene-191.45/maker-Fvb3-1-augustus-gene-263.58/maker-Fvb2-3-augustus-gene-14.36/maker-Fvb5-3-augustus-gene-113.26/maker-Fvb5-3-augustus-gene-208.62/snap_masked-Fvb3-2-processed-gene-272.22/maker-Fvb6-4-augustus-gene-85.38/maker-Fvb2-4-augustus-gene-144.32/maker-Fvb7-3-augustus-gene-27.67/maker-Fvb5-1-augustus-gene…	31	27	maker-Fvb2-4-augustus-gene-191.45/maker-Fvb3-1-augustus-gene-263.58/maker-Fvb2-3-augustus-gene-14.36/maker-Fvb5-3-augustus-gene-113.26/maker-Fvb5-3-augustus-gene-208.62/maker-Fvb6-4-augustus-gene-85.38/maker-Fvb2-4-augustus-gene-144.32/maker-Fvb7-3-augustus-gene-27.67/maker-Fvb5-1-augustus-gene-182.37/maker-Fvb4-1-augustus-gene-13.20/maker-Fvb4-2-snap-gene-245.42/augustus_masked-Fvb6-1-processed-…	4	maker-Fvb3-4-augustus-gene-47.33/maker-Fvb4-4-snap-gene-200.18/snap_masked-Fvb3-2-processed-gene-272.22/augustus_masked-Fvb4-3-processed-gene-31.7
BP	GO:0006165	nucleoside diphosphate phosphorylation	20/1390	135/19265	0.00164131	0.0208895	maker-Fvb7-2-augustus-gene-153.36/maker-Fvb5-3-augustus-gene-113.26/maker-Fvb5-3-augustus-gene-208.62/maker-Fvb7-4-augustus-gene-142.23/maker-Fvb7-3-augustus-gene-27.67/maker-Fvb5-1-augustus-gene-182.37/maker-Fvb4-2-snap-gene-245.42/augustus_masked-Fvb6-1-processed-gene-246.5/maker-Fvb7-1-augustus-gene-98.31/maker-Fvb4-3-snap-gene-308.45/maker-Fvb6-2-augustus-gene-160.32/maker-Fvb4-1-augustus-gen…	maker-Fvb7-2-augustus-gene-153.36/maker-Fvb5-3-augustus-gene-113.26/maker-Fvb5-3-augustus-gene-208.62/maker-Fvb7-4-augustus-gene-142.23/maker-Fvb7-3-augustus-gene-27.67/maker-Fvb5-1-augustus-gene-182.37/maker-Fvb4-2-snap-gene-245.42/augustus_masked-Fvb6-1-processed-gene-246.5/maker-Fvb7-1-augustus-gene-98.31/maker-Fvb4-3-snap-gene-308.45/maker-Fvb6-2-augustus-gene-160.32/maker-Fvb4-1-augustus-gen…	20	19	maker-Fvb7-2-augustus-gene-153.36/maker-Fvb5-3-augustus-gene-113.26/maker-Fvb5-3-augustus-gene-208.62/maker-Fvb7-4-augustus-gene-142.23/maker-Fvb7-3-augustus-gene-27.67/maker-Fvb5-1-augustus-gene-182.37/maker-Fvb4-2-snap-gene-245.42/augustus_masked-Fvb6-1-processed-gene-246.5/maker-Fvb7-1-augustus-gene-98.31/maker-Fvb4-3-snap-gene-308.45/maker-Fvb6-2-augustus-gene-160.32/maker-Fvb4-1-augustus-gen…	1	maker-Fvb6-1-augustus-gene-117.49
BP	GO:0046939	nucleotide phosphorylation	20/1390	135/19265	0.00164131	0.0208895	maker-Fvb7-2-augustus-gene-153.36/maker-Fvb5-3-augustus-gene-113.26/maker-Fvb5-3-augustus-gene-208.62/maker-Fvb7-4-augustus-gene-142.23/maker-Fvb7-3-augustus-gene-27.67/maker-Fvb5-1-augustus-gene-182.37/maker-Fvb4-2-snap-gene-245.42/augustus_masked-Fvb6-1-processed-gene-246.5/maker-Fvb7-1-augustus-gene-98.31/maker-Fvb4-3-snap-gene-308.45/maker-Fvb6-2-augustus-gene-160.32/maker-Fvb4-1-augustus-gen…	maker-Fvb7-2-augustus-gene-153.36/maker-Fvb5-3-augustus-gene-113.26/maker-Fvb5-3-augustus-gene-208.62/maker-Fvb7-4-augustus-gene-142.23/maker-Fvb7-3-augustus-gene-27.67/maker-Fvb5-1-augustus-gene-182.37/maker-Fvb4-2-snap-gene-245.42/augustus_masked-Fvb6-1-processed-gene-246.5/maker-Fvb7-1-augustus-gene-98.31/maker-Fvb4-3-snap-gene-308.45/maker-Fvb6-2-augustus-gene-160.32/maker-Fvb4-1-augustus-gen…	20	19	maker-Fvb7-2-augustus-gene-153.36/maker-Fvb5-3-augustus-gene-113.26/maker-Fvb5-3-augustus-gene-208.62/maker-Fvb7-4-augustus-gene-142.23/maker-Fvb7-3-augustus-gene-27.67/maker-Fvb5-1-augustus-gene-182.37/maker-Fvb4-2-snap-gene-245.42/augustus_masked-Fvb6-1-processed-gene-246.5/maker-Fvb7-1-augustus-gene-98.31/maker-Fvb4-3-snap-gene-308.45/maker-Fvb6-2-augustus-gene-160.32/maker-Fvb4-1-augustus-gen…	1	maker-Fvb6-1-augustus-gene-117.49
BP	GO:0005991	trehalose metabolic process	11/1390	56/19265	0.00193251	0.024049	maker-Fvb4-1-augustus-gene-191.38/maker-Fvb7-4-augustus-gene-33.50/maker-Fvb7-3-snap-gene-42.66/maker-Fvb5-1-augustus-gene-0.38/maker-Fvb5-4-augustus-gene-29.85/snap_masked-Fvb3-2-processed-gene-98.39/maker-Fvb5-3-augustus-gene-272.31/augustus_masked-Fvb4-4-processed-gene-21.7/maker-Fvb4-2-augustus-gene-19.49/snap_masked-Fvb3-1-processed-gene-219.13/maker-Fvb4-3-augustus-gene-21.38	maker-Fvb4-1-augustus-gene-191.38/maker-Fvb7-4-augustus-gene-33.50/maker-Fvb7-3-snap-gene-42.66/maker-Fvb5-1-augustus-gene-0.38/maker-Fvb5-4-augustus-gene-29.85/snap_masked-Fvb3-2-processed-gene-98.39/maker-Fvb5-3-augustus-gene-272.31/augustus_masked-Fvb4-4-processed-gene-21.7/maker-Fvb4-2-augustus-gene-19.49/snap_masked-Fvb3-1-processed-gene-219.13/maker-Fvb4-3-augustus-gene-21.38	11	4	maker-Fvb5-1-augustus-gene-0.38/snap_masked-Fvb3-2-processed-gene-98.39/maker-Fvb5-3-augustus-gene-272.31/snap_masked-Fvb3-1-processed-gene-219.13	7	maker-Fvb4-1-augustus-gene-191.38/maker-Fvb7-4-augustus-gene-33.50/maker-Fvb7-3-snap-gene-42.66/maker-Fvb5-4-augustus-gene-29.85/augustus_masked-Fvb4-4-processed-gene-21.7/maker-Fvb4-2-augustus-gene-19.49/maker-Fvb4-3-augustus-gene-21.38
CC	GO:0009523	photosystem II	12/516	62/7130	0.00138913	0.0267904	maker-Fvb3-1-augustus-gene-228.42/maker-Fvb3-4-augustus-gene-214.60/maker-Fvb5-1-augustus-gene-45.75/maker-Fvb2-2-augustus-gene-65.47/maker-Fvb6-3-augustus-gene-79.19/maker-Fvb3-3-augustus-gene-76.37/maker-Fvb6-4-augustus-gene-288.43/maker-Fvb6-2-augustus-gene-356.34/maker-Fvb3-2-augustus-gene-90.36/maker-Fvb3-2-augustus-gene-20.57/augustus_masked-Fvb2-4-processed-gene-167.5/maker-Fvb6-2-snap-gen…	maker-Fvb3-1-augustus-gene-228.42/maker-Fvb3-4-augustus-gene-214.60/maker-Fvb5-1-augustus-gene-45.75/maker-Fvb2-2-augustus-gene-65.47/maker-Fvb6-3-augustus-gene-79.19/maker-Fvb3-3-augustus-gene-76.37/maker-Fvb6-4-augustus-gene-288.43/maker-Fvb6-2-augustus-gene-356.34/maker-Fvb3-2-augustus-gene-90.36/maker-Fvb3-2-augustus-gene-20.57/augustus_masked-Fvb2-4-processed-gene-167.5/maker-Fvb6-2-snap-gen…	12	1	maker-Fvb5-1-augustus-gene-45.75	11	maker-Fvb3-1-augustus-gene-228.42/maker-Fvb3-4-augustus-gene-214.60/maker-Fvb2-2-augustus-gene-65.47/maker-Fvb6-3-augustus-gene-79.19/maker-Fvb3-3-augustus-gene-76.37/maker-Fvb6-4-augustus-gene-288.43/maker-Fvb6-2-augustus-gene-356.34/maker-Fvb3-2-augustus-gene-90.36/maker-Fvb3-2-augustus-gene-20.57/augustus_masked-Fvb2-4-processed-gene-167.5/maker-Fvb6-2-snap-gene-230.81
MF	GO:0046982	protein heterodimerization activity	24/1918	193/30234	0.00124953	0.0277838	maker-Fvb3-3-augustus-gene-230.32/maker-Fvb3-4-augustus-gene-74.36/maker-Fvb3-1-augustus-gene-62.19/maker-Fvb4-1-snap-gene-132.54/augustus_masked-Fvb3-4-processed-gene-73.9/maker-Fvb7-3-snap-gene-79.78/augustus_masked-Fvb3-4-processed-gene-70.0/snap_masked-Fvb3-1-processed-gene-70.11/maker-Fvb2-3-augustus-gene-99.30/augustus_masked-Fvb3-3-processed-gene-224.3/maker-Fvb2-2-snap-gene-63.53/maker-Fv…	maker-Fvb3-3-augustus-gene-230.32/maker-Fvb3-4-augustus-gene-74.36/maker-Fvb3-1-augustus-gene-62.19/maker-Fvb4-1-snap-gene-132.54/augustus_masked-Fvb3-4-processed-gene-73.9/maker-Fvb7-3-snap-gene-79.78/augustus_masked-Fvb3-4-processed-gene-70.0/snap_masked-Fvb3-1-processed-gene-70.11/maker-Fvb2-3-augustus-gene-99.30/augustus_masked-Fvb3-3-processed-gene-224.3/maker-Fvb2-2-snap-gene-63.53/maker-Fv…	24	21	maker-Fvb3-3-augustus-gene-230.32/maker-Fvb3-4-augustus-gene-74.36/maker-Fvb3-1-augustus-gene-62.19/maker-Fvb4-1-snap-gene-132.54/augustus_masked-Fvb3-4-processed-gene-73.9/maker-Fvb7-3-snap-gene-79.78/augustus_masked-Fvb3-4-processed-gene-70.0/snap_masked-Fvb3-1-processed-gene-70.11/maker-Fvb2-3-augustus-gene-99.30/augustus_masked-Fvb3-3-processed-gene-224.3/maker-Fvb2-2-snap-gene-63.53/maker-Fv…	3	augustus_masked-Fvb3-1-processed-gene-110.4/augustus_masked-Fvb3-3-processed-gene-190.0/augustus_masked-Fvb3-4-processed-gene-112.10
BP	GO:0006631	fatty acid metabolic process	20/1390	142/19265	0.00301602	0.0367168	maker-Fvb2-2-augustus-gene-118.44/maker-Fvb4-4-snap-gene-200.18/maker-Fvb2-4-augustus-gene-191.45/maker-Fvb3-1-augustus-gene-263.58/maker-Fvb1-1-augustus-gene-254.53/maker-Fvb2-3-augustus-gene-14.36/maker-Fvb6-4-augustus-gene-85.38/maker-Fvb2-4-augustus-gene-144.32/maker-Fvb4-1-augustus-gene-13.20/maker-Fvb6-1-snap-gene-355.43/maker-Fvb4-4-augustus-gene-193.7/maker-Fvb6-2-augustus-gene-202.40/mak…	maker-Fvb2-2-augustus-gene-118.44/maker-Fvb4-4-snap-gene-200.18/maker-Fvb2-4-augustus-gene-191.45/maker-Fvb3-1-augustus-gene-263.58/maker-Fvb1-1-augustus-gene-254.53/maker-Fvb2-3-augustus-gene-14.36/maker-Fvb6-4-augustus-gene-85.38/maker-Fvb2-4-augustus-gene-144.32/maker-Fvb4-1-augustus-gene-13.20/maker-Fvb6-1-snap-gene-355.43/maker-Fvb4-4-augustus-gene-193.7/maker-Fvb6-2-augustus-gene-202.40/mak…	20	18	maker-Fvb2-2-augustus-gene-118.44/maker-Fvb2-4-augustus-gene-191.45/maker-Fvb3-1-augustus-gene-263.58/maker-Fvb1-1-augustus-gene-254.53/maker-Fvb2-3-augustus-gene-14.36/maker-Fvb6-4-augustus-gene-85.38/maker-Fvb2-4-augustus-gene-144.32/maker-Fvb4-1-augustus-gene-13.20/maker-Fvb6-1-snap-gene-355.43/maker-Fvb4-4-augustus-gene-193.7/maker-Fvb6-2-augustus-gene-202.40/maker-Fvb5-4-augustus-gene-90.37/…	2	maker-Fvb4-4-snap-gene-200.18/augustus_masked-Fvb4-3-processed-gene-31.7
MF	GO:0016833	oxo-acid-lyase activity	5/1918	15/30234	0.00179332	0.0376598	maker-Fvb6-4-snap-gene-313.58/maker-Fvb6-1-augustus-gene-107.44/maker-Fvb6-2-snap-gene-331.40/maker-Fvb7-4-snap-gene-48.56/snap_masked-Fvb7-2-processed-gene-240.37	maker-Fvb6-4-snap-gene-313.58/maker-Fvb6-1-augustus-gene-107.44/maker-Fvb6-2-snap-gene-331.40/maker-Fvb7-4-snap-gene-48.56/snap_masked-Fvb7-2-processed-gene-240.37	5	2	maker-Fvb7-4-snap-gene-48.56/snap_masked-Fvb7-2-processed-gene-240.37	3	maker-Fvb6-4-snap-gene-313.58/maker-Fvb6-1-augustus-gene-107.44/maker-Fvb6-2-snap-gene-331.40
MF	GO:0005516	calmodulin binding	10/1918	54/30234	0.00189303	0.0376614	maker-Fvb4-4-augustus-gene-239.9/maker-Fvb1-2-augustus-gene-47.68/maker-Fvb1-3-augustus-gene-102.43/maker-Fvb2-2-snap-gene-6.67/maker-Fvb6-1-augustus-gene-187.29/maker-Fvb2-1-augustus-gene-217.55/maker-Fvb2-4-augustus-gene-229.74/maker-Fvb1-1-augustus-gene-269.43/maker-Fvb6-4-snap-gene-334.74/maker-Fvb1-3-augustus-gene-7.52	maker-Fvb4-4-augustus-gene-239.9/maker-Fvb1-2-augustus-gene-47.68/maker-Fvb1-3-augustus-gene-102.43/maker-Fvb2-2-snap-gene-6.67/maker-Fvb6-1-augustus-gene-187.29/maker-Fvb2-1-augustus-gene-217.55/maker-Fvb2-4-augustus-gene-229.74/maker-Fvb1-1-augustus-gene-269.43/maker-Fvb6-4-snap-gene-334.74/maker-Fvb1-3-augustus-gene-7.52	10	1	maker-Fvb6-4-snap-gene-334.74	9	maker-Fvb4-4-augustus-gene-239.9/maker-Fvb1-2-augustus-gene-47.68/maker-Fvb1-3-augustus-gene-102.43/maker-Fvb2-2-snap-gene-6.67/maker-Fvb6-1-augustus-gene-187.29/maker-Fvb2-1-augustus-gene-217.55/maker-Fvb2-4-augustus-gene-229.74/maker-Fvb1-1-augustus-gene-269.43/maker-Fvb1-3-augustus-gene-7.52
BP	GO:0042221	response to chemical	34/1390	288/19265	0.00316199	0.0376748	augustus_masked-Fvb1-1-processed-gene-186.8/maker-Fvb1-4-augustus-gene-61.52/maker-Fvb2-2-augustus-gene-235.24/maker-Fvb1-3-augustus-gene-69.67/maker-Fvb2-4-snap-gene-250.61/maker-Fvb2-1-augustus-gene-46.28/maker-Fvb3-1-snap-gene-274.61/maker-Fvb7-4-augustus-gene-215.20/maker-Fvb2-3-augustus-gene-164.37/maker-Fvb3-2-augustus-gene-9.64/augustus_masked-Fvb1-4-processed-gene-41.13/maker-Fvb6-4-snap-…	augustus_masked-Fvb1-1-processed-gene-186.8/maker-Fvb1-4-augustus-gene-61.52/maker-Fvb2-2-augustus-gene-235.24/maker-Fvb1-3-augustus-gene-69.67/maker-Fvb2-4-snap-gene-250.61/maker-Fvb2-1-augustus-gene-46.28/maker-Fvb3-1-snap-gene-274.61/maker-Fvb7-4-augustus-gene-215.20/maker-Fvb2-3-augustus-gene-164.37/maker-Fvb3-2-augustus-gene-9.64/augustus_masked-Fvb1-4-processed-gene-41.13/maker-Fvb6-4-snap-…	34	14	maker-Fvb7-4-augustus-gene-215.20/augustus_masked-Fvb1-4-processed-gene-41.13/maker-Fvb6-4-snap-gene-173.24/maker-Fvb3-3-augustus-gene-9.39/maker-Fvb6-3-snap-gene-209.32/maker-Fvb3-1-augustus-gene-80.26/maker-Fvb3-4-augustus-gene-84.41/maker-Fvb2-2-snap-gene-160.41/augustus_masked-Fvb7-3-processed-gene-18.19/maker-Fvb7-3-augustus-gene-240.22/maker-Fvb4-3-augustus-gene-135.55/augustus_masked-Fvb5-…	20	augustus_masked-Fvb1-1-processed-gene-186.8/maker-Fvb1-4-augustus-gene-61.52/maker-Fvb2-2-augustus-gene-235.24/maker-Fvb1-3-augustus-gene-69.67/maker-Fvb2-4-snap-gene-250.61/maker-Fvb2-1-augustus-gene-46.28/maker-Fvb3-1-snap-gene-274.61/maker-Fvb2-3-augustus-gene-164.37/maker-Fvb3-2-augustus-gene-9.64/maker-Fvb3-2-augustus-gene-33.48/maker-Fvb3-3-augustus-gene-28.58/maker-Fvb2-1-augustus-gene-251…
MF	GO:0046912	transferase activity, transferring acyl groups, acyl groups converted into alkyl on transfer	6/1918	22/30234	0.00199563	0.0377174	maker-Fvb1-1-snap-gene-134.35/maker-Fvb5-3-augustus-gene-235.59/maker-Fvb5-4-augustus-gene-40.48/maker-Fvb5-1-augustus-gene-56.54/augustus_masked-Fvb1-2-processed-gene-162.3/maker-Fvb5-2-snap-gene-43.55	maker-Fvb1-1-snap-gene-134.35/maker-Fvb5-3-augustus-gene-235.59/maker-Fvb5-4-augustus-gene-40.48/maker-Fvb5-1-augustus-gene-56.54/augustus_masked-Fvb1-2-processed-gene-162.3/maker-Fvb5-2-snap-gene-43.55	6	2	maker-Fvb1-1-snap-gene-134.35/augustus_masked-Fvb1-2-processed-gene-162.3	4	maker-Fvb5-3-augustus-gene-235.59/maker-Fvb5-4-augustus-gene-40.48/maker-Fvb5-1-augustus-gene-56.54/maker-Fvb5-2-snap-gene-43.55
BP	GO:0009311	oligosaccharide metabolic process	16/1390	106/19265	0.00379401	0.0442634	maker-Fvb1-4-augustus-gene-42.29/snap_masked-Fvb2-2-processed-gene-44.35/maker-Fvb4-1-augustus-gene-191.38/maker-Fvb1-2-augustus-gene-43.70/maker-Fvb7-4-augustus-gene-33.50/maker-Fvb7-3-snap-gene-42.66/maker-Fvb1-1-snap-gene-233.74/maker-Fvb5-1-augustus-gene-0.38/maker-Fvb5-4-augustus-gene-29.85/snap_masked-Fvb3-2-processed-gene-98.39/maker-Fvb5-3-augustus-gene-272.31/augustus_masked-Fvb4-4-proce…	maker-Fvb1-4-augustus-gene-42.29/snap_masked-Fvb2-2-processed-gene-44.35/maker-Fvb4-1-augustus-gene-191.38/maker-Fvb1-2-augustus-gene-43.70/maker-Fvb7-4-augustus-gene-33.50/maker-Fvb7-3-snap-gene-42.66/maker-Fvb1-1-snap-gene-233.74/maker-Fvb5-1-augustus-gene-0.38/maker-Fvb5-4-augustus-gene-29.85/snap_masked-Fvb3-2-processed-gene-98.39/maker-Fvb5-3-augustus-gene-272.31/augustus_masked-Fvb4-4-proce…	16	5	maker-Fvb1-2-augustus-gene-43.70/maker-Fvb5-1-augustus-gene-0.38/snap_masked-Fvb3-2-processed-gene-98.39/maker-Fvb5-3-augustus-gene-272.31/snap_masked-Fvb3-1-processed-gene-219.13	11	maker-Fvb1-4-augustus-gene-42.29/snap_masked-Fvb2-2-processed-gene-44.35/maker-Fvb4-1-augustus-gene-191.38/maker-Fvb7-4-augustus-gene-33.50/maker-Fvb7-3-snap-gene-42.66/maker-Fvb1-1-snap-gene-233.74/maker-Fvb5-4-augustus-gene-29.85/augustus_masked-Fvb4-4-processed-gene-21.7/maker-Fvb4-2-augustus-gene-19.49/maker-Fvb1-2-augustus-gene-1.47/maker-Fvb4-3-augustus-gene-21.38
BP	GO:0046351	disaccharide biosynthetic process	11/1390	61/19265	0.00390045	0.0445766	maker-Fvb4-1-augustus-gene-191.38/maker-Fvb7-4-augustus-gene-33.50/maker-Fvb7-3-snap-gene-42.66/maker-Fvb5-1-augustus-gene-0.38/maker-Fvb5-4-augustus-gene-29.85/snap_masked-Fvb3-2-processed-gene-98.39/maker-Fvb5-3-augustus-gene-272.31/augustus_masked-Fvb4-4-processed-gene-21.7/maker-Fvb4-2-augustus-gene-19.49/snap_masked-Fvb3-1-processed-gene-219.13/maker-Fvb4-3-augustus-gene-21.38	maker-Fvb4-1-augustus-gene-191.38/maker-Fvb7-4-augustus-gene-33.50/maker-Fvb7-3-snap-gene-42.66/maker-Fvb5-1-augustus-gene-0.38/maker-Fvb5-4-augustus-gene-29.85/snap_masked-Fvb3-2-processed-gene-98.39/maker-Fvb5-3-augustus-gene-272.31/augustus_masked-Fvb4-4-processed-gene-21.7/maker-Fvb4-2-augustus-gene-19.49/snap_masked-Fvb3-1-processed-gene-219.13/maker-Fvb4-3-augustus-gene-21.38	11	4	maker-Fvb5-1-augustus-gene-0.38/snap_masked-Fvb3-2-processed-gene-98.39/maker-Fvb5-3-augustus-gene-272.31/snap_masked-Fvb3-1-processed-gene-219.13	7	maker-Fvb4-1-augustus-gene-191.38/maker-Fvb7-4-augustus-gene-33.50/maker-Fvb7-3-snap-gene-42.66/maker-Fvb5-4-augustus-gene-29.85/augustus_masked-Fvb4-4-processed-gene-21.7/maker-Fvb4-2-augustus-gene-19.49/maker-Fvb4-3-augustus-gene-21.38
CC	GO:0009521	photosystem	15/516	95/7130	0.0031743	0.0491396	maker-Fvb3-1-augustus-gene-228.42/maker-Fvb3-4-augustus-gene-214.60/maker-Fvb5-1-augustus-gene-45.75/maker-Fvb2-2-augustus-gene-65.47/maker-Fvb6-3-augustus-gene-79.19/maker-Fvb3-3-augustus-gene-76.37/maker-Fvb6-4-augustus-gene-288.43/maker-Fvb6-2-augustus-gene-356.34/maker-Fvb3-2-augustus-gene-90.36/augustus_masked-Fvb3-3-processed-gene-270.11/maker-Fvb3-2-augustus-gene-20.57/augustus_masked-Fvb2…	maker-Fvb3-1-augustus-gene-228.42/maker-Fvb3-4-augustus-gene-214.60/maker-Fvb5-1-augustus-gene-45.75/maker-Fvb2-2-augustus-gene-65.47/maker-Fvb6-3-augustus-gene-79.19/maker-Fvb3-3-augustus-gene-76.37/maker-Fvb6-4-augustus-gene-288.43/maker-Fvb6-2-augustus-gene-356.34/maker-Fvb3-2-augustus-gene-90.36/augustus_masked-Fvb3-3-processed-gene-270.11/maker-Fvb3-2-augustus-gene-20.57/augustus_masked-Fvb2…	15	2	maker-Fvb5-1-augustus-gene-45.75/augustus_masked-Fvb3-3-processed-gene-270.11	13	maker-Fvb3-1-augustus-gene-228.42/maker-Fvb3-4-augustus-gene-214.60/maker-Fvb2-2-augustus-gene-65.47/maker-Fvb6-3-augustus-gene-79.19/maker-Fvb3-3-augustus-gene-76.37/maker-Fvb6-4-augustus-gene-288.43/maker-Fvb6-2-augustus-gene-356.34/maker-Fvb3-2-augustus-gene-90.36/maker-Fvb3-2-augustus-gene-20.57/augustus_masked-Fvb2-4-processed-gene-167.5/augustus_masked-Fvb3-1-processed-gene-258.13/maker-Fvb…
CC	GO:0005618	cell wall	17/516	116/7130	0.0038914	0.0491396	maker-Fvb4-1-augustus-gene-183.50/maker-Fvb4-3-augustus-gene-23.41/maker-Fvb6-4-augustus-gene-267.37/maker-Fvb6-3-augustus-gene-104.47/maker-Fvb1-2-snap-gene-119.52/maker-Fvb5-4-augustus-gene-124.18/maker-Fvb4-3-augustus-gene-70.34/maker-Fvb4-3-augustus-gene-65.46/maker-Fvb4-4-augustus-gene-23.44/maker-Fvb6-3-augustus-gene-104.46/maker-Fvb6-4-snap-gene-267.50/maker-Fvb1-3-augustus-gene-164.28/mak…	maker-Fvb4-1-augustus-gene-183.50/maker-Fvb4-3-augustus-gene-23.41/maker-Fvb6-4-augustus-gene-267.37/maker-Fvb6-3-augustus-gene-104.47/maker-Fvb1-2-snap-gene-119.52/maker-Fvb5-4-augustus-gene-124.18/maker-Fvb4-3-augustus-gene-70.34/maker-Fvb4-3-augustus-gene-65.46/maker-Fvb4-4-augustus-gene-23.44/maker-Fvb6-3-augustus-gene-104.46/maker-Fvb6-4-snap-gene-267.50/maker-Fvb1-3-augustus-gene-164.28/mak…	17	3	maker-Fvb1-2-snap-gene-119.52/maker-Fvb6-4-augustus-gene-335.75/maker-Fvb4-3-augustus-gene-265.33	14	maker-Fvb4-1-augustus-gene-183.50/maker-Fvb4-3-augustus-gene-23.41/maker-Fvb6-4-augustus-gene-267.37/maker-Fvb6-3-augustus-gene-104.47/maker-Fvb5-4-augustus-gene-124.18/maker-Fvb4-3-augustus-gene-70.34/maker-Fvb4-3-augustus-gene-65.46/maker-Fvb4-4-augustus-gene-23.44/maker-Fvb6-3-augustus-gene-104.46/maker-Fvb6-4-snap-gene-267.50/maker-Fvb1-3-augustus-gene-164.28/maker-Fvb3-1-augustus-gene-285.43…
CC	GO:0030312	external encapsulating structure	17/516	116/7130	0.0038914	0.0491396	maker-Fvb4-1-augustus-gene-183.50/maker-Fvb4-3-augustus-gene-23.41/maker-Fvb6-4-augustus-gene-267.37/maker-Fvb6-3-augustus-gene-104.47/maker-Fvb1-2-snap-gene-119.52/maker-Fvb5-4-augustus-gene-124.18/maker-Fvb4-3-augustus-gene-70.34/maker-Fvb4-3-augustus-gene-65.46/maker-Fvb4-4-augustus-gene-23.44/maker-Fvb6-3-augustus-gene-104.46/maker-Fvb6-4-snap-gene-267.50/maker-Fvb1-3-augustus-gene-164.28/mak…	maker-Fvb4-1-augustus-gene-183.50/maker-Fvb4-3-augustus-gene-23.41/maker-Fvb6-4-augustus-gene-267.37/maker-Fvb6-3-augustus-gene-104.47/maker-Fvb1-2-snap-gene-119.52/maker-Fvb5-4-augustus-gene-124.18/maker-Fvb4-3-augustus-gene-70.34/maker-Fvb4-3-augustus-gene-65.46/maker-Fvb4-4-augustus-gene-23.44/maker-Fvb6-3-augustus-gene-104.46/maker-Fvb6-4-snap-gene-267.50/maker-Fvb1-3-augustus-gene-164.28/mak…	17	3	maker-Fvb1-2-snap-gene-119.52/maker-Fvb6-4-augustus-gene-335.75/maker-Fvb4-3-augustus-gene-265.33	14	maker-Fvb4-1-augustus-gene-183.50/maker-Fvb4-3-augustus-gene-23.41/maker-Fvb6-4-augustus-gene-267.37/maker-Fvb6-3-augustus-gene-104.47/maker-Fvb5-4-augustus-gene-124.18/maker-Fvb4-3-augustus-gene-70.34/maker-Fvb4-3-augustus-gene-65.46/maker-Fvb4-4-augustus-gene-23.44/maker-Fvb6-3-augustus-gene-104.46/maker-Fvb6-4-snap-gene-267.50/maker-Fvb1-3-augustus-gene-164.28/maker-Fvb3-1-augustus-gene-285.43…
CC	GO:0009317	acetyl-CoA carboxylase complex	4/516	10/7130	0.00400396	0.0491396	maker-Fvb6-4-augustus-gene-85.38/maker-Fvb6-2-augustus-gene-202.40/maker-Fvb6-3-augustus-gene-343.49/snap_masked-Fvb6-1-processed-gene-279.27	maker-Fvb6-4-augustus-gene-85.38/maker-Fvb6-2-augustus-gene-202.40/maker-Fvb6-3-augustus-gene-343.49/snap_masked-Fvb6-1-processed-gene-279.27	4	4	maker-Fvb6-4-augustus-gene-85.38/maker-Fvb6-2-augustus-gene-202.40/maker-Fvb6-3-augustus-gene-343.49/snap_masked-Fvb6-1-processed-gene-279.27	0
MF	GO:0008081	phosphoric diester hydrolase activity	11/1918	66/30234	0.00275841	0.0496513	maker-Fvb5-3-augustus-gene-204.49/maker-Fvb5-1-augustus-gene-86.48/snap_masked-Fvb3-3-processed-gene-188.17/maker-Fvb3-2-augustus-gene-209.48/maker-Fvb7-1-snap-gene-261.70/snap_masked-Fvb3-4-processed-gene-105.16/maker-Fvb1-1-augustus-gene-195.32/maker-Fvb7-2-snap-gene-242.35/augustus_masked-Fvb7-3-processed-gene-63.0/novel.1544/maker-Fvb5-2-augustus-gene-77.45	maker-Fvb5-3-augustus-gene-204.49/maker-Fvb5-1-augustus-gene-86.48/snap_masked-Fvb3-3-processed-gene-188.17/maker-Fvb3-2-augustus-gene-209.48/maker-Fvb7-1-snap-gene-261.70/snap_masked-Fvb3-4-processed-gene-105.16/maker-Fvb1-1-augustus-gene-195.32/maker-Fvb7-2-snap-gene-242.35/augustus_masked-Fvb7-3-processed-gene-63.0/-/maker-Fvb5-2-augustus-gene-77.45	11	0		11	maker-Fvb5-3-augustus-gene-204.49/maker-Fvb5-1-augustus-gene-86.48/snap_masked-Fvb3-3-processed-gene-188.17/maker-Fvb3-2-augustus-gene-209.48/maker-Fvb7-1-snap-gene-261.70/snap_masked-Fvb3-4-processed-gene-105.16/maker-Fvb1-1-augustus-gene-195.32/maker-Fvb7-2-snap-gene-242.35/augustus_masked-Fvb7-3-processed-gene-63.0/novel.1544/maker-Fvb5-2-augustus-gene-77.45
HMGROEvsHMGRC_KEGGenrich_significant
KEGGID	Description	GeneRatio	BgRatio	pvalue	padj	geneID	geneName	keggID	Count	Up	Up_Gene_id	Down	Down_Gene_id
fve00940	Phenylpropanoid biosynthesis	7/59	75/3375	0.00027277	0.014184	maker-Fvb6-1-snap-gene-10.85/augustus_masked-Fvb4-1-processed-gene-136.13/maker-Fvb3-2-augustus-gene-299.51/maker-Fvb7-3-augustus-gene-86.41/augustus_masked-Fvb2-2-processed-gene-195.7/maker-Fvb7-2-augustus-gene-207.46/maker-Fvb4-2-augustus-gene-87.33	maker-Fvb6-1-snap-gene-10.85/augustus_masked-Fvb4-1-processed-gene-136.13/maker-Fvb3-2-augustus-gene-299.51/maker-Fvb7-3-augustus-gene-86.41/augustus_masked-Fvb2-2-processed-gene-195.7/maker-Fvb7-2-augustus-gene-207.46/maker-Fvb4-2-augustus-gene-87.33	fve:101291358/fve:101291593/fve:101306214/fve:101292546/fve:101306543/fve:105352991/fve:101291715	7	3	maker-Fvb6-1-snap-gene-10.85/maker-Fvb3-2-augustus-gene-299.51/maker-Fvb7-2-augustus-gene-207.46	4	augustus_masked-Fvb4-1-processed-gene-136.13/maker-Fvb7-3-augustus-gene-86.41/augustus_masked-Fvb2-2-processed-gene-195.7/maker-Fvb4-2-augustus-gene-87.33
HMGRRvsHMGRC_KEGGenrich_significant
KEGGID	Description	GeneRatio	BgRatio	pvalue	padj	geneID	geneName	keggID	Count	Up	Up_Gene_id	Down	Down_Gene_id
fve03010	Ribosome	33/234	215/3361	7.62071e-06	0.000708726	maker-Fvb7-2-snap-gene-252.80/maker-Fvb3-4-augustus-gene-148.29/maker-Fvb3-3-augustus-gene-18.62/snap_masked-Fvb5-1-processed-gene-243.25/maker-Fvb5-3-augustus-gene-28.78/maker-Fvb5-2-augustus-gene-68.49/maker-Fvb1-1-augustus-gene-272.46/novel.1471/maker-Fvb7-3-augustus-gene-244.34/maker-Fvb1-4-snap-gene-23.55/augustus_masked-Fvb2-2-processed-gene-194.14/maker-Fvb2-1-augustus-gene-76.48/maker-Fvb…	maker-Fvb7-2-snap-gene-252.80/maker-Fvb3-4-augustus-gene-148.29/maker-Fvb3-3-augustus-gene-18.62/snap_masked-Fvb5-1-processed-gene-243.25/maker-Fvb5-3-augustus-gene-28.78/maker-Fvb5-2-augustus-gene-68.49/maker-Fvb1-1-augustus-gene-272.46/-/maker-Fvb7-3-augustus-gene-244.34/maker-Fvb1-4-snap-gene-23.55/augustus_masked-Fvb2-2-processed-gene-194.14/maker-Fvb2-1-augustus-gene-76.48/maker-Fvb6-3-augus…	fve:101309971/fve:101305628/fve:101308549/fve:101294077/fve:101299299/fve:101293886/fve:101296507/fve:101315094/fve:101312282/fve:101290887/fve:101295673/fve:101313567/fve:101312272/fve:101315436/fve:101306353/fve:101313197/fve:101307005/fve:101311455/fve:101297555/fve:101306353/fve:101312654/fve:101300811/fve:105349267/fve:101312986/fve:101305944/fve:101300262/fve:101314446/fve:101313202/fve:101…	33	31	maker-Fvb7-2-snap-gene-252.80/maker-Fvb3-4-augustus-gene-148.29/maker-Fvb3-3-augustus-gene-18.62/snap_masked-Fvb5-1-processed-gene-243.25/maker-Fvb5-3-augustus-gene-28.78/maker-Fvb5-2-augustus-gene-68.49/maker-Fvb1-1-augustus-gene-272.46/novel.1471/maker-Fvb7-3-augustus-gene-244.34/maker-Fvb1-4-snap-gene-23.55/augustus_masked-Fvb2-2-processed-gene-194.14/maker-Fvb2-1-augustus-gene-76.48/maker-Fvb…	2	maker-Fvb6-2-augustus-gene-279.75/maker-Fvb3-1-augustus-gene-207.29
fve03030	DNA replication	9/234	37/3361	0.00073035	0.0286979	maker-Fvb1-4-augustus-gene-131.39/maker-Fvb1-3-augustus-gene-8.39/maker-Fvb3-4-augustus-gene-111.36/maker-Fvb5-1-snap-gene-32.74/maker-Fvb4-4-augustus-gene-213.10/augustus_masked-Fvb1-2-processed-gene-160.5/maker-Fvb4-2-snap-gene-80.68/maker-Fvb4-4-snap-gene-123.30/maker-Fvb2-3-augustus-gene-162.31	maker-Fvb1-4-augustus-gene-131.39/maker-Fvb1-3-augustus-gene-8.39/maker-Fvb3-4-augustus-gene-111.36/maker-Fvb5-1-snap-gene-32.74/maker-Fvb4-4-augustus-gene-213.10/augustus_masked-Fvb1-2-processed-gene-160.5/maker-Fvb4-2-snap-gene-80.68/maker-Fvb4-4-snap-gene-123.30/maker-Fvb2-3-augustus-gene-162.31	fve:101311617/fve:101291657/fve:101291492/fve:101310422/fve:101301477/fve:101296527/fve:101306333/fve:101315425/fve:101293449	9	9	maker-Fvb1-4-augustus-gene-131.39/maker-Fvb1-3-augustus-gene-8.39/maker-Fvb3-4-augustus-gene-111.36/maker-Fvb5-1-snap-gene-32.74/maker-Fvb4-4-augustus-gene-213.10/augustus_masked-Fvb1-2-processed-gene-160.5/maker-Fvb4-2-snap-gene-80.68/maker-Fvb4-4-snap-gene-123.30/maker-Fvb2-3-augustus-gene-162.31	0
fve00620	Pyruvate metabolism	12/234	62/3361	0.000925737	0.0286979	snap_masked-Fvb4-3-processed-gene-129.24/maker-Fvb3-3-augustus-gene-13.27/maker-Fvb6-3-augustus-gene-36.61/maker-Fvb4-1-augustus-gene-153.50/maker-Fvb3-1-augustus-gene-212.41/maker-Fvb7-2-augustus-gene-56.35/maker-Fvb6-4-augustus-gene-85.38/maker-Fvb4-2-snap-gene-208.45/augustus_masked-Fvb2-1-processed-gene-231.1/maker-Fvb5-2-snap-gene-43.55/maker-Fvb7-1-augustus-gene-292.52/maker-Fvb3-4-augustus…	snap_masked-Fvb4-3-processed-gene-129.24/maker-Fvb3-3-augustus-gene-13.27/maker-Fvb6-3-augustus-gene-36.61/maker-Fvb4-1-augustus-gene-153.50/maker-Fvb3-1-augustus-gene-212.41/maker-Fvb7-2-augustus-gene-56.35/maker-Fvb6-4-augustus-gene-85.38/maker-Fvb4-2-snap-gene-208.45/augustus_masked-Fvb2-1-processed-gene-231.1/maker-Fvb5-2-snap-gene-43.55/maker-Fvb7-1-augustus-gene-292.52/maker-Fvb3-4-augustus…	fve:101312911/fve:101298203/fve:101296789/fve:101308461/fve:101292674/fve:101299807/fve:101311297/fve:101306237/fve:101297400/fve:101303992/fve:101300962/fve:101303318	12	10	snap_masked-Fvb4-3-processed-gene-129.24/maker-Fvb3-3-augustus-gene-13.27/maker-Fvb6-3-augustus-gene-36.61/maker-Fvb4-1-augustus-gene-153.50/maker-Fvb3-1-augustus-gene-212.41/maker-Fvb6-4-augustus-gene-85.38/maker-Fvb4-2-snap-gene-208.45/augustus_masked-Fvb2-1-processed-gene-231.1/maker-Fvb7-1-augustus-gene-292.52/maker-Fvb3-4-augustus-gene-191.25	2	maker-Fvb7-2-augustus-gene-56.35/maker-Fvb5-2-snap-gene-43.55

## Sheet: Table S5
Table S5 Genes in five main module
LinkID-darkmagenta
augustus_masked-Fvb3-3-processed-gene-265.11	- && Q1S9I9.3 RecName: Full=Probable histone H2B.1 && PF00125:Core histone H2A/H2B/H3/H4
maker-Fvb3-3-snap-gene-24.54	- && Q9XF57.2 RecName: Full=Peroxisome biogenesis protein 7; AltName: Full=Peroxin-7; Short=AtPEX7; AltName: Full=Peroxisomal targeting signal type 2 receptor; AltName: Full=Pex7p && -
maker-Fvb3-4-snap-gene-1.39	- && - && -
maker-Fvb5-4-augustus-gene-232.32	- && Q9FMG4.1 RecName: Full=Serine/arginine-rich splicing factor SC35; Short=At-SC35; Short=AtSC35; AltName: Full=SC35-like splicing factor && PF00076:RNA recognition motif. (a.k.a. RRM, RBD, or RNP domain)
maker-Fvb4-3-snap-gene-28.71	- && Q7JRJ1.1 RecName: Full=Ell-associated factor Eaf; Short=dEaf && PF09816:RNA polymerase II transcription elongation factor
maker-Fvb3-3-augustus-gene-15.54	- && P19951.1 RecName: Full=40S ribosomal protein S14; AltName: Full=Clone MCH2 && PF00411:Ribosomal protein S11
maker-Fvb7-1-augustus-gene-38.29	- && Q3E6Q1.1 RecName: Full=Pentatricopeptide repeat-containing protein At1g11290, chloroplastic; AltName: Full=Protein CHLORORESPIRATORY REDUCTION 22; Flags: Precursor && PF01849:NAC domain|PF01535:PPR repeat|PF13041:PPR repeat family|PF14432:DYW family of nucleic acid deaminases
maker-Fvb4-1-augustus-gene-70.19	- && Q9FHH8.2 RecName: Full=Zinc finger protein CONSTANS-LIKE 5 && PF06203:CCT motif
maker-Fvb2-2-augustus-gene-139.27	- && - && -
maker-Fvb6-1-augustus-gene-179.36	- && O49460.1 RecName: Full=Prohibitin-1, mitochondrial; Short=Atphb1 && PF01145:SPFH domain / Band 7 family
maker-Fvb2-2-augustus-gene-133.38	- && - && -
maker-Fvb3-1-augustus-gene-28.33	- && Q9FMA3.1 RecName: Full=Peroxisome biogenesis protein 5; AltName: Full=Peroxin-5; Short=AtPEX5; AltName: Full=Peroxisomal targeting signal type 1 receptor; AltName: Full=Pex5p && PF13414:TPR repeat
maker-Fvb7-2-snap-gene-97.63	- && Q8VYK7.1 RecName: Full=Autophagy-related protein 8f; AltName: Full=Autophagy-related ubiquitin-like modifier ATG8f; Short=AtAPG8f; Short=Protein autophagy 8f; Flags: Precursor && PF02991:Autophagy protein Atg8 ubiquitin like
maker-Fvb2-4-augustus-gene-190.54	- && O65729.1 RecName: Full=60S ribosomal protein L18 && -
maker-Fvb3-4-snap-gene-223.57	- && Q8BZJ7.3 RecName: Full=DCN1-like protein 2; AltName: Full=DCUN1 domain-containing protein 2; AltName: Full=Defective in cullin neddylation protein 1-like protein 2 && PF03556:Cullin binding
maker-Fvb1-3-augustus-gene-25.47	- && Q8RXE7.2 RecName: Full=Probable ADP-ribosylation factor GTPase-activating protein AGD14; Short=ARF GAP AGD14; AltName: Full=Protein ARF-GAP DOMAIN 14; Short=AtAGD14; AltName: Full=Protein ZIGA4 && PF01412:Putative GTPase activating protein for Arf
maker-Fvb3-2-snap-gene-71.48	- && P46300.1 RecName: Full=40S ribosomal protein S4 && -
maker-Fvb7-4-augustus-gene-90.41	- && O24457.1 RecName: Full=Pyruvate dehydrogenase E1 component subunit alpha-3, chloroplastic; Flags: Precursor && PF00676:Dehydrogenase E1 component
augustus_masked-Fvb5-2-processed-gene-73.16	- && Q9SGE9.1 RecName: Full=Phenylalanine--tRNA ligase beta subunit, cytoplasmic; AltName: Full=Phenylalanyl-tRNA synthetase beta subunit; Short=PheRS && PF03484:tRNA synthetase B5 domain|PF03483:B3/4 domain
maker-Fvb5-1-augustus-gene-46.76	- && - && -
maker-Fvb2-2-augustus-gene-6.50	- && Q9H1I8.3 RecName: Full=Activating signal cointegrator 1 complex subunit 2; AltName: Full=ASC-1 complex subunit p100; AltName: Full=Trip4 complex subunit p100 && PF02845:CUE domain
maker-Fvb1-2-snap-gene-197.39	- && O74978.1 RecName: Full=Uncharacterized RNA-binding protein C1827.05c && PF00076:RNA recognition motif. (a.k.a. RRM, RBD, or RNP domain)
maker-Fvb3-1-snap-gene-280.38	- && Q9SN35.1 RecName: Full=Ras-related protein RABA1d; Short=AtRABA1d; AltName: Full=Ras-related protein Rab11B; Short=AtRab11B; AltName: Full=Ras-related protein SGBP; Short=AthSGBP && PF00071:Ras family
augustus_masked-Fvb2-3-processed-gene-43.8	- && - && -
maker-Fvb6-2-augustus-gene-347.38	- && Q8GYN5.1 RecName: Full=RPM1-interacting protein 4 && -
maker-Fvb1-2-augustus-gene-196.23	- && Q56ZZ7.2 RecName: Full=Plastidic glucose transporter 4; Short=AtpGlcT && PF00083:Sugar (and other) transporter
maker-Fvb7-4-augustus-gene-137.31	- && Q9SHC8.1 RecName: Full=Vesicle-associated protein 1-2; AltName: Full=Plant VAP homolog 12; Short=AtPVA12; AltName: Full=VAMP-associated protein 1-2; Contains: RecName: Full=Vesicle-associated protein 1-2, N-terminally processed && PF00635:MSP (Major sperm protein) domain
novel.448	- && - && -
augustus_masked-Fvb6-1-processed-gene-48.8	- && P0CH30.1 RecName: Full=E3 ubiquitin-protein ligase RING1; AltName: Full=RING finger protein 1 && PF13639:Ring finger domain
augustus_masked-Fvb3-2-processed-gene-41.5	- && Q9FJ50.1 RecName: Full=Abscisic acid receptor PYL11; AltName: Full=PYR1-like protein 11; AltName: Full=Regulatory components of ABA receptor 5 && PF10604:Polyketide cyclase / dehydrase and lipid transport
maker-Fvb7-1-augustus-gene-18.48	- && A1XQR9.1 RecName: Full=Small nuclear ribonucleoprotein E; Short=snRNP-E; AltName: Full=Sm protein E; Short=Sm-E; Short=SmE && -
snap_masked-Fvb7-3-processed-gene-227.11	- && Q9FPS3.1 RecName: Full=Ubiquitin carboxyl-terminal hydrolase 24; AltName: Full=Deubiquitinating enzyme 24; Short=AtUBP24; AltName: Full=Ubiquitin thioesterase 24; AltName: Full=Ubiquitin-specific-processing protease 24 && PF12998:Inhibitor of growth proteins N-terminal histone-binding
maker-Fvb3-1-snap-gene-288.65	- && Q9ATF5.1 RecName: Full=60S ribosomal protein L18a && PF01775:Ribosomal L18ae/LX protein domain|PF03188:Eukaryotic cytochrome b561
maker-Fvb6-1-snap-gene-231.42	- && Q9AST6.1 RecName: Full=Vacuolar protein sorting-associated protein 55 homolog && PF04133:Vacuolar protein sorting 55
augustus_masked-Fvb6-1-processed-gene-151.6	- && - && PF07800:Protein of unknown function (DUF1644)
maker-Fvb4-4-snap-gene-136.27	- && Q8GYD9.1 RecName: Full=Probable RNA helicase SDE3; AltName: Full=Silencing defective protein 3 && PF13086:AAA domain|PF13087:AAA domain
maker-Fvb6-2-augustus-gene-4.42	- && P60040.1 RecName: Full=60S ribosomal protein L7-2 && PF00327:Ribosomal protein L30p/L7e|PF08079:Ribosomal L30 N-terminal domain
maker-Fvb5-3-augustus-gene-144.40	- && - && PF11712:Endoplasmic reticulum-based factor for assembly of V-ATPase
maker-Fvb3-2-augustus-gene-152.35	- && Q6NKU9.1 RecName: Full=Mitochondrial import inner membrane translocase subunit TIM22-3 && PF02466:Tim17/Tim22/Tim23/Pmp24 family
maker-Fvb7-3-augustus-gene-206.28	- && Q9VKV8.1 RecName: Full=Cilia- and flagella-associated protein 20; AltName: Full=Basal body up-regulated protein 22 && PF05018:Protein of unknown function (DUF667)
maker-Fvb6-2-augustus-gene-12.30	- && - && PF10513:Enhancer of polycomb-like
snap_masked-Fvb7-3-processed-gene-56.30	- && O22892.2 RecName: Full=Uncharacterized protein At2g40430 && PF01490:Transmembrane amino acid transporter protein
maker-Fvb3-4-augustus-gene-43.52	- && A2RVP7.1 RecName: Full=Mitochondrial import inner membrane translocase subunit TIM22-1; AltName: Full=Protein MATERNAL EFFECT EMBRYO ARREST 67; Flags: Precursor && PF02466:Tim17/Tim22/Tim23/Pmp24 family
maker-Fvb3-3-snap-gene-224.40	- && Q52JK6.1 RecName: Full=Probable NOT transcription complex subunit VIP2; AltName: Full=Protein VIRE2 INTERACTING PROTEIN2; Short=NbVIP2, partial [Nicotiana benthamiana] && PF12819:Carbohydrate-binding protein of the ER|PF04153:NOT2 / NOT3 / NOT5 family
maker-Fvb4-2-augustus-gene-230.21	- && - && PF00076:RNA recognition motif. (a.k.a. RRM, RBD, or RNP domain)
maker-Fvb1-2-augustus-gene-23.47	- && Q9SU94.1 RecName: Full=Protein arginine N-methyltransferase 1.1; Short=AtPRMT11; AltName: Full=Arginine methyltransferase pam1; AltName: Full=Histone-arginine N-methyltransferase PRMT11 && PF13847:Methyltransferase domain
maker-Fvb7-2-snap-gene-225.68	- && P38450.1 RecName: Full=Uncharacterized mitochondrial protein ymf1; AltName: Full=ORF168 && -
maker-Fvb1-2-snap-gene-47.84	- && P93338.1 RecName: Full=NADP-dependent glyceraldehyde-3-phosphate dehydrogenase; AltName: Full=Glyceraldehyde-3-phosphate dehydrogenase [NADP(+)]; AltName: Full=Non-phosphorylating glyceraldehyde 3-phosphate dehydrogenase; AltName: Full=Triosephosphate dehydrogenase && PF01248:Ribosomal protein L7Ae/L30e/S12e/Gadd45 family|PF00171:Aldehyde dehydrogenase family
maker-Fvb1-4-augustus-gene-89.51	- && Q9AR27.1 RecName: Full=Casein kinase II subunit alpha-2; Short=OsCKA2; AltName: Full=Protein HEADING DATE 6 >B6F107.1 RecName: Full=Casein kinase II subunit alpha-2; Short=OsCKA2; AltName: Full=Protein HEADING DATE 6 && PF00069:Protein kinase domain
maker-Fvb5-1-augustus-gene-45.70	- && Q6YT00.1 RecName: Full=Proteasome subunit alpha type-7-A; AltName: Full=20S proteasome alpha subunit D-1; AltName: Full=20S proteasome subunit alpha-4-A >A2YXU2.2 RecName: Full=Proteasome subunit alpha type-7-A; AltName: Full=20S proteasome alpha subunit D-1; AltName: Full=20S proteasome subunit alpha-4-A && -
maker-Fvb1-2-snap-gene-235.16	- && Q8W4C8.1 RecName: Full=ADP-ribosylation factor-like protein 8c; Short=AtARL8c; AltName: Full=ADP-ribosylation factor-like A1A; Short=AtARLA1A && PF00025:ADP-ribosylation factor family
augustus_masked-Fvb6-2-processed-gene-334.11	- && Q9ATM3.1 RecName: Full=Aquaporin SIP1-1; AltName: Full=Small basic intrinsic protein 1-1; AltName: Full=ZmSIP1-1; AltName: Full=ZmSIP1;1 && PF00230:Major intrinsic protein
maker-Fvb3-3-augustus-gene-191.30	- && O23249.1 RecName: Full=Cyclin-dependent kinases regulatory subunit 1; AltName: Full=CKS1-At && -
maker-Fvb4-2-augustus-gene-95.43	- && Q84W92.3 RecName: Full=Probable histone-arginine methyltransferase 1.3; Short=AtPRMT13; AltName: Full=Coactivator-associated methyltransferase 1A; AltName: Full=Protein arginine N-methyltransferase 4B; Short=AtPRMT4B && PF05185:PRMT5 arginine-N-methyltransferase
maker-Fvb7-1-snap-gene-73.39	- && Q9XG98.1 RecName: Full=Ribose-phosphate pyrophosphokinase 1; AltName: Full=Phosphoribosyl pyrophosphate synthase 1 && PF14572:Phosphoribosyl synthetase-associated domain|PF13793:N-terminal domain of ribose phosphate pyrophosphokinase
snap_masked-Fvb5-3-processed-gene-159.19	- && - && -
maker-Fvb3-3-snap-gene-159.15	- && - && -
maker-Fvb5-1-augustus-gene-119.37	- && Q8ZK57.1 RecName: Full=Inositol 2-dehydrogenase; AltName: Full=Myo-inositol 2-dehydrogenase; Short=MI 2-dehydrogenase >A9N564.1 RecName: Full=Inositol 2-dehydrogenase; AltName: Full=Myo-inositol 2-dehydrogenase; Short=MI 2-dehydrogenase >B5F3F4.1 RecName: Full=Inositol 2-dehydrogenase; AltName: Full=Myo-inositol 2-dehydrogenase; Short=MI 2-dehydrogenase && PF01408:Oxidoreductase family, NAD-…
maker-Fvb5-2-augustus-gene-109.49	- && Q39079.2 RecName: Full=Chaperone protein dnaJ 13; Short=AtDjB13; Short=AtJ13 && PF00226:DnaJ domain|PF11875:Domain of unknown function (DUF3395)
augustus_masked-Fvb2-3-processed-gene-61.3	- && Q9S9X4.1 RecName: Full=Putative F-box/LRR-repeat protein 8 && PF00646:F-box domain
snap_masked-Fvb7-2-processed-gene-244.25	- && - && -
maker-Fvb7-2-augustus-gene-282.40	- && Q944H5.1 RecName: Full=Mitochondrial carrier protein MTM1; AltName: Full=Manganese tracking factor for mitochondrial SOD2 && PF00153:Mitochondrial carrier protein
novel.214	- && - && -
maker-Fvb5-2-augustus-gene-66.37	- && Q8VY91.1 RecName: Full=30S ribosomal protein S6 alpha, chloroplastic; Flags: Precursor && PF01250:Ribosomal protein S6
maker-Fvb5-3-snap-gene-72.51	- && - && PF04031:Las1-like
maker-Fvb3-4-augustus-gene-44.54	- && Q7XDQ7.1 RecName: Full=Plant intracellular Ras-group-related LRR protein 8; AltName: Full=Intracellular Ras-group-related LRR protein 8; Short=OsIRL8 && PF00240:Ubiquitin family|PF13855:Leucine rich repeat
maker-Fvb5-1-augustus-gene-271.39	- && Q9LTX3.1 RecName: Full=Pyridoxine/pyridoxamine 5'-phosphate oxidase 1, chloroplastic; Short=AtPPOX1; Includes: RecName: Full=Pyridoxine/pyridoxamine 5'-phosphate oxidase; AltName: Full=PNP/PMP oxidase; Short=PNPOx; AltName: Full=Pyridoxal 5'-phosphate synthase; Includes: RecName: Full=Probable NAD(P)HX epimerase; Flags: Precursor && PF10590:Pyridoxine 5'-phosphate oxidase C-terminal dimerisa…
snap_masked-Fvb5-3-processed-gene-223.30	- && P49209.3 RecName: Full=60S ribosomal protein L9-1 && PF00347:Ribosomal protein L6
maker-Fvb6-4-augustus-gene-331.36	- && - && PF03031:NLI interacting factor-like phosphatase
maker-Fvb5-4-augustus-gene-113.20	- && Q9FIR1.1 RecName: Full=AT-hook motif nuclear-localized protein 8 && PF03479:Domain of unknown function (DUF296)
maker-Fvb7-2-augustus-gene-176.53	- && Q25AG5.1 RecName: Full=Elicitor-responsive protein 3; AltName: Full=16 kDa phloem protein; AltName: Full=RPP16 >Q0JBH9.1 RecName: Full=Elicitor-responsive protein 3; Short=OsERG3; AltName: Full=16 kDa phloem protein; AltName: Full=RPP16 && -
snap_masked-Fvb6-1-processed-gene-29.34	- && Q86HG0.1 RecName: Full=Mannose-1-phosphate guanyltransferase alpha; AltName: Full=GDP-mannose pyrophosphorylase A; AltName: Full=GTP-mannose-1-phosphate guanylyltransferase alpha && PF00483:Nucleotidyl transferase
maker-Fvb5-3-augustus-gene-181.44	- && Q8VWG7.1 RecName: Full=TPR repeat-containing thioredoxin TDX; AltName: Full=HSP70-interacting protein 2; Short=AtHIP2; AltName: Full=Tetratricoredoxin; Short=AtTDX && PF13414:TPR repeat|PF00085:Thioredoxin
augustus_masked-Fvb6-2-processed-gene-84.3	- && P46279.1 RecName: Full=DNA-directed RNA polymerase II subunit RPB7; Short=RNA polymerase II subunit B7 && PF00575:S1 RNA binding domain|PF03876:SHS2 domain found in N terminus of Rpb7p/Rpc25p/MJ0397
maker-Fvb4-2-snap-gene-116.41	- && Q9M651.2 RecName: Full=RAN GTPase-activating protein 2; Short=AtRanGAP2; Short=RanGAP2 && PF13943:WPP domain
maker-Fvb4-1-augustus-gene-178.47	- && P0CJ66.1 RecName: Full=Uncharacterized protein At1g27050 && -
novel.397	- && Q9SZL8.1 RecName: Full=Protein FAR1-RELATED SEQUENCE 5 && -
maker-Fvb5-2-augustus-gene-82.42	- && - && -
maker-Fvb5-2-augustus-gene-27.46	- && Q93VR9.1 RecName: Full=Protein SEH1 && PF01073:3-beta hydroxysteroid dehydrogenase/isomerase family
maker-Fvb4-1-augustus-gene-80.20	- && Q8VZ55.1 RecName: Full=50S ribosomal protein L35, chloroplastic; Flags: Precursor && PF01632:Ribosomal protein L35
maker-Fvb1-2-augustus-gene-42.42	- && Q9SU00.1 RecName: Full=Calmodulin-like protein 2; AltName: Full=Protein UNFERTILIZED EMBRYO SAC 14 && PF13499:EF-hand domain pair
augustus_masked-Fvb2-1-processed-gene-70.3	- && Q9SZ83.1 RecName: Full=Uncharacterized oxidoreductase At4g09670 && PF01408:Oxidoreductase family, NAD-binding Rossmann fold
LinkID-honeydew1
maker-Fvb3-2-snap-gene-119.57	- && Q54XK2.1 RecName: Full=Protein transport protein Sec61 subunit alpha; AltName: Full=Secretory 61 complex subunit alpha && PF00344:SecY translocase|PF10559:Plug domain of Sec61p
maker-Fvb6-2-augustus-gene-235.36	- && Q9XFR5.1 RecName: Full=Serine/arginine-rich splicing factor SR30; Short=At-SR30; Short=At-SRp30; Short=AtSR30; AltName: Full=SF2/ASF-like splicing modulator Srp30; AltName: Full=Serine-arginine rich RNA binding protein 30 && PF00076:RNA recognition motif. (a.k.a. RRM, RBD, or RNP domain)
maker-Fvb6-4-augustus-gene-341.89	- && Q38879.2 RecName: Full=Thioredoxin H2; Short=AtTrxh2; AltName: Full=Thioredoxin 2; Short=AtTRX2 && PF00085:Thioredoxin
maker-Fvb3-3-augustus-gene-290.37	- && - && PF04398:Protein of unknown function, DUF538
maker-Fvb4-3-snap-gene-261.33	- && - && -
maker-Fvb2-1-augustus-gene-99.44	- && Q8LFC0.2 RecName: Full=Isocitrate dehydrogenase [NAD] regulatory subunit 1, mitochondrial; AltName: Full=IDH-I; AltName: Full=Isocitric dehydrogenase 1; AltName: Full=NAD(+)-specific ICDH 1; Flags: Precursor && PF00180:Isocitrate/isopropylmalate dehydrogenase
maker-Fvb3-3-augustus-gene-43.36	- && P94077.1 RecName: Full=Protein LSD1; AltName: Full=Protein CHILLING SENSITIVE 4; AltName: Full=Protein LESION SIMULATING DISEASE 1; Short=AtLSD1; AltName: Full=Putative zinc finger LSD1 && PF06943:LSD1 zinc finger|PF11955:Plant organelle RNA recognition domain
maker-Fvb7-1-snap-gene-94.25	- && Q94JU3.1 RecName: Full=COP9 signalosome complex subunit 7; Short=CSN complex subunit 7; AltName: Full=Protein FUSCA 5 && -
maker-Fvb1-3-snap-gene-146.38	- && Q9SJ02.1 RecName: Full=Stress enhanced protein 2, chloroplastic; Flags: Precursor && PF04759:Protein of unknown function, DUF617
maker-Fvb6-3-augustus-gene-198.25	- && P48513.1 RecName: Full=Transcription initiation factor IIB; AltName: Full=General transcription factor TFIIB && PF08271:TFIIB zinc-binding|PF00382:Transcription factor TFIIB repeat
snap_masked-Fvb6-4-processed-gene-124.27	- && - && -
maker-Fvb7-3-augustus-gene-161.24	- && P37221.1 RecName: Full=NAD-dependent malic enzyme 62 kDa isoform, mitochondrial; Short=NAD-ME; Flags: Precursor && PF00390:Malic enzyme, N-terminal domain|PF03949:Malic enzyme, NAD binding domain
maker-Fvb3-3-augustus-gene-84.31	- && Q9SYM2.2 RecName: Full=B-box zinc finger protein 22; AltName: Full=Protein DOUBLE B-BOX 3; AltName: Full=Protein LIGHT-REGULATED ZINC FINGER PROTEIN 1; AltName: Full=Protein SALT TOLERANCE HOMOLOG 3 && PF00643:B-box zinc finger
maker-Fvb2-2-augustus-gene-83.33	- && Q03730.1 RecName: Full=Uncharacterized vacuolar membrane protein YML018C && PF00892:EamA-like transporter family
maker-Fvb2-3-snap-gene-93.48	- && Q55909.1 RecName: Full=TVP38/TMEM64 family membrane protein slr0305 && PF09335:SNARE associated Golgi protein
maker-Fvb7-4-augustus-gene-100.36	- && Q84MC7.1 RecName: Full=Abscisic acid receptor PYL9; AltName: Full=ABI1-binding protein 4; AltName: Full=PYR1-like protein 9; AltName: Full=Regulatory components of ABA receptor 1 && PF10604:Polyketide cyclase / dehydrase and lipid transport
snap_masked-Fvb7-1-processed-gene-195.21	- && Q9FPW6.2 RecName: Full=BTB/POZ domain-containing protein POB1; AltName: Full=POZ/BTB CONTAINING-PROTEIN 1; Short=AtPOB1 && PF07707:BTB And C-terminal Kelch
maker-Fvb1-3-augustus-gene-40.59	- && - && PF03456:uDENN domain|PF02141:DENN (AEX-3) domain
maker-Fvb4-3-augustus-gene-150.30	- && F4J469.1 RecName: Full=Protein TIC 22-like, chloroplastic; AltName: Full=Translocon at the inner envelope membrane of chloroplasts 22-III; Short=AtTIC22-III; Flags: Precursor && PF04278:Tic22-like family
maker-Fvb2-1-snap-gene-169.70	- && P0DKG8.1 RecName: Full=Putative GTP diphosphokinase RSH1, chloroplastic; AltName: Full=RelA/SpoT homolog 1; Short=AtRSH1; AltName: Full=ppGpp synthetase RSH1; Flags: Precursor && PF02824:TGS domain|PF13328:HD domain|PF04607:Region found in RelA / SpoT proteins
maker-Fvb4-4-augustus-gene-13.38	- && - && PF00536:SAM domain (Sterile alpha motif)
maker-Fvb2-2-snap-gene-142.45	- && Q9C8N5.1 RecName: Full=Protein SENSITIVE TO PROTON RHIZOTOXICITY 1; AltName: Full=Zinc finger protein STOP1 && -
maker-Fvb3-1-snap-gene-75.30	- && Q8RWZ7.1 RecName: Full=V-type proton ATPase subunit a1; Short=V-ATPase subunit a1; AltName: Full=V-type proton ATPase 95 kDa subunit a isoform 1; Short=V-ATPase 95 kDa isoform a1; AltName: Full=Vacuolar H(+)-ATPase subunit a isoform 1; AltName: Full=Vacuolar proton pump subunit a1; AltName: Full=Vacuolar proton translocating ATPase 95 kDa subunit a isoform 1 && PF01496:V-type ATPase 116kDa s…
maker-Fvb4-3-augustus-gene-80.54	- && Q3ZBV1.1 RecName: Full=IST1 homolog && PF03398:Regulator of Vps4 activity in the MVB pathway
maker-Fvb2-4-augustus-gene-174.43	- && Q99614.1 RecName: Full=Tetratricopeptide repeat protein 1; Short=TPR repeat protein 1 && PF07719:Tetratricopeptide repeat|PF13414:TPR repeat
maker-Fvb4-4-augustus-gene-140.32	- && Q9ZTN2.1 RecName: Full=ER lumen protein-retaining receptor; AltName: Full=HDEL receptor; AltName: Full=PGP169-12 [Petunia x hybrida] && PF00810:ER lumen protein retaining receptor
maker-Fvb5-3-augustus-gene-235.57	- && Q84P23.2 RecName: Full=4-coumarate--CoA ligase-like 9; AltName: Full=4-coumarate--CoA ligase isoform 4; Short=At4CL4 && PF13193:AMP-binding enzyme C-terminal domain|PF00501:AMP-binding enzyme
maker-Fvb5-1-snap-gene-181.22	- && - && -
maker-Fvb1-4-augustus-gene-61.59	- && - && -
maker-Fvb5-1-snap-gene-159.52	- && - && -
maker-Fvb1-2-snap-gene-52.86	- && Q945S8.2 RecName: Full=Histone-lysine N-methyltransferase ASHH3; AltName: Full=ASH1 homolog 3; AltName: Full=Protein SET DOMAIN GROUP 7 && PF00856:SET domain
maker-Fvb2-1-snap-gene-16.62	- && Q9C701.1 RecName: Full=Mitotic checkpoint protein BUB3.2; AltName: Full=Protein BUDDING UNINHIBITED BY BENZYMIDAZOL 3.2 && -
maker-Fvb7-4-augustus-gene-85.35	- && P51281.1 RecName: Full=Uncharacterized protein ycf45; AltName: Full=ORF565 && PF13238:AAA domain
augustus_masked-Fvb7-1-processed-gene-175.8	- && - && -
maker-Fvb7-1-snap-gene-40.33	- && - && -
maker-Fvb2-3-snap-gene-39.80	- && Q9FV70.1 RecName: Full=Transcription factor E2FC; AltName: Full=E2F transcription factor-2; Short=AtE2F2 && PF02319:E2F/DP family winged-helix DNA-binding domain|PF16421:E2F transcription factor CC-MB domain
novel.775	- && Q00423.1 RecName: Full=HMG-Y-related protein A; AltName: Full=Protein SB16A && PF00538:linker histone H1 and H5 family
snap_masked-Fvb3-2-processed-gene-74.18	- && - && -
maker-Fvb6-4-snap-gene-18.81	- && Q9LW26.1 RecName: Full=Acyltransferase-like protein At3g26840, chloroplastic; Flags: Precursor && PF03982:Diacylglycerol acyltransferase
maker-Fvb2-4-snap-gene-169.57	- && - && -
LinkID-tan
maker-Fvb5-3-augustus-gene-87.36	- && - && PF00190:Cupin
snap_masked-Fvb4-3-processed-gene-91.44	- && - && -
snap_masked-Fvb1-2-processed-gene-86.41	- && - && -
maker-Fvb3-2-augustus-gene-73.15	- && P17812.2 RecName: Full=CTP synthase 1; AltName: Full=CTP synthetase 1; AltName: Full=UTP--ammonia ligase 1 && PF06418:CTP synthase N-terminus|PF00117:Glutamine amidotransferase class-I
maker-Fvb1-3-augustus-gene-41.49	- && Q8RWQ9.1 RecName: Full=Thiol protease aleurain-like; Flags: Precursor && PF08246:Cathepsin propeptide inhibitor domain (I29)|PF00112:Papain family cysteine protease
maker-Fvb4-2-augustus-gene-84.33	- && Q9SBJ1.1 RecName: Full=[Pyruvate dehydrogenase (acetyl-transferring)] kinase, mitochondrial; Short=AtPDHK; Short=Pyruvate dehydrogenase kinase && PF10436:Mitochondrial branched-chain alpha-ketoacid dehydrogenase kinase|PF02518:Histidine kinase-, DNA gyrase B-, and HSP90-like ATPase
maker-Fvb6-3-augustus-gene-19.30	- && Q06396.3 RecName: Full=ADP-ribosylation factor 1; AltName: Full=13 kDa cold-induced protein && PF00025:ADP-ribosylation factor family
maker-Fvb1-3-augustus-gene-103.58	- && - && PF14009:Domain of unknown function (DUF4228)
maker-Fvb5-2-augustus-gene-239.30	- && O49884.1 RecName: Full=60S ribosomal protein L30 && PF01248:Ribosomal protein L7Ae/L30e/S12e/Gadd45 family
maker-Fvb6-1-augustus-gene-51.47	- && Q96450.1 RecName: Full=14-3-3-like protein A; AltName: Full=SGF14A && PF00244:14-3-3 protein|PF00415:Regulator of chromosome condensation (RCC1) repeat
maker-Fvb6-2-augustus-gene-34.41	- && Q9FZ62.1 RecName: Full=Inorganic pyrophosphatase 2; Short=AtPPsPase2; Short=PPi phosphatase 2; Short=Pyrophosphate-specific phosphatase 2 && PF06888:Putative Phosphatase
maker-Fvb1-4-augustus-gene-28.58	- && O82197.1 RecName: Full=Vacuolar protein sorting-associated protein 32 homolog 1; Short=AtVPS32-1; AltName: Full=Charged multivesicular body protein 4 homolog 1; AltName: Full=ESCRT-III complex subunit VPS32 homolog 1 && PF03357:Snf7
novel.1179	- && Q9S9K7.1 RecName: Full=Probable histone H2AXb; AltName: Full=HTA3 && PF00125:Core histone H2A/H2B/H3/H4
maker-Fvb6-1-snap-gene-46.54	- && - && PF01391:Collagen triple helix repeat (20 copies)|PF01190:Pollen proteins Ole e I like
maker-Fvb6-2-augustus-gene-184.44	- && - && -
maker-Fvb5-3-augustus-gene-160.56	- && Q8LFP9.1 RecName: Full=Protein ABA DEFICIENT 4, chloroplastic; Flags: Precursor && -
snap_masked-Fvb6-4-processed-gene-306.30	- && O48772.1 RecName: Full=Zinc finger CCCH domain-containing protein 26; Short=AtC3H26; AltName: Full=Zinc finger CCCH domain-containing protein ZFN2 && PF00642:Zinc finger C-x8-C-x5-C-x3-H type (and similar)
maker-Fvb3-2-augustus-gene-64.48	- && O48850.2 RecName: Full=Vesicle-associated membrane protein 725; Short=AtVAMP725 && PF00957:Synaptobrevin|PF13774:Regulated-SNARE-like domain
snap_masked-Fvb6-4-processed-gene-162.18	- && - && -
maker-Fvb1-3-augustus-gene-2.39	- && Q96254.1 RecName: Full=Guanosine nucleotide diphosphate dissociation inhibitor 1; Short=AtGDI1 && -
maker-Fvb4-3-augustus-gene-118.45	- && O80526.1 RecName: Full=ATP-citrate synthase alpha chain protein 3; Short=ATP-citrate synthase A-3; AltName: Full=ATP-citrate lyase A-3; AltName: Full=Citrate cleavage enzyme A-3 && PF16114:ATP citrate lyase citrate-binding|PF08442:ATP-grasp domain
maker-Fvb6-4-augustus-gene-162.28	- && Q01417.1 RecName: Full=18 kDa seed maturation protein && PF03760:Late embryogenesis abundant (LEA) group 1
maker-Fvb7-4-augustus-gene-0.44	- && Q9XIQ7.1 RecName: Full=Probable folate-biopterin transporter 7 && PF03092:BT1 family
snap_masked-Fvb3-2-processed-gene-14.32	- && Q9FL69.1 RecName: Full=Probable ADP-ribosylation factor GTPase-activating protein AGD5; Short=ARF GAP AGD5; AltName: Full=Protein ARF-GAP DOMAIN 5; Short=AtAGD5; AltName: Full=Protein ZIGA3 && PF01412:Putative GTPase activating protein for Arf
maker-Fvb1-3-augustus-gene-250.19	- && Q9ZU95.1 RecName: Full=Nudix hydrolase 17, mitochondrial; Short=AtNUDT17; Flags: Precursor && PF00293:NUDIX domain
augustus_masked-Fvb6-1-processed-gene-225.6	- && Q9SJ54.1 RecName: Full=NDR1/HIN1-like protein 12 && PF03168:Late embryogenesis abundant protein
augustus_masked-Fvb2-3-processed-gene-31.9	- && Q9LN49.1 RecName: Full=3-ketoacyl-CoA synthase 4; Short=KCS-4; AltName: Full=Very long-chain fatty acid condensing enzyme 4; Short=VLCFA condensing enzyme 4 && PF08392:FAE1/Type III polyketide synthase-like protein|PF08541:3-Oxoacyl-[acyl-carrier-protein (ACP)] synthase III C terminal
maker-Fvb1-3-augustus-gene-111.27	- && P19446.1 RecName: Full=Malate dehydrogenase, glyoxysomal; Flags: Precursor && PF00056:lactate/malate dehydrogenase, NAD binding domain|PF02866:lactate/malate dehydrogenase, alpha/beta C-terminal domain
maker-Fvb3-4-augustus-gene-222.51	- && Q9LTV6.1 RecName: Full=Peroxisomal 2,4-dienoyl-CoA reductase && PF00106:short chain dehydrogenase
maker-Fvb5-2-augustus-gene-35.85	- && - && PF07223:Protein of unknown function (DUF1421)
maker-Fvb4-3-augustus-gene-108.49	- && Q6Z1G7.1 RecName: Full=Pyruvate dehydrogenase E1 component subunit beta-1, mitochondrial; Short=PDHE1-B; Flags: Precursor && PF02780:Transketolase, C-terminal domain|PF02779:Transketolase, pyrimidine binding domain
maker-Fvb5-1-augustus-gene-282.31	- && Q93Y91.1 RecName: Full=Sugar transport protein 5; AltName: Full=Hexose transporter 5 && PF00083:Sugar (and other) transporter
maker-Fvb5-2-augustus-gene-148.23	- && - && -
maker-Fvb1-3-augustus-gene-15.75	- && - && -
maker-Fvb2-4-snap-gene-254.61	- && Q9LNU6.2 RecName: Full=Pentatricopeptide repeat-containing protein At1g20230 && PF13833:EF-hand domain pair|PF13499:EF-hand domain pair
maker-Fvb5-3-snap-gene-177.45	- && F4HYF3.1 RecName: Full=Bifunctional D-cysteine desulfhydrase/1-aminocyclopropane-1-carboxylate deaminase, mitochondrial; AltName: Full=1-aminocyclopropane-1-carboxylic acid deaminase 1; Short=AtACD1; AltName: Full=AtD-CDes1; Short=D-CDes1; AltName: Full=D-CDES; Flags: Precursor && PF00291:Pyridoxal-phosphate dependent enzyme
maker-Fvb6-3-augustus-gene-118.45	- && Q5M729.1 RecName: Full=Dihydrolipoyllysine-residue acetyltransferase component 3 of pyruvate dehydrogenase complex, mitochondrial; AltName: Full=Dihydrolipoamide S-acetyltransferase component 3 of pyruvate dehydrogenase complex; AltName: Full=Pyruvate dehydrogenase complex component E2 3; Short=PDC-E2 3; Short=PDCE2 3; Flags: Precursor && PF00198:2-oxoacid dehydrogenases acyltransferase (cat…
maker-Fvb6-4-augustus-gene-192.31	- && Q94A08.2 RecName: Full=Probable galactinol--sucrose galactosyltransferase 2; AltName: Full=Protein SEED IMBIBITION 2; AltName: Full=Raffinose synthase 2 && PF05691:Raffinose synthase or seed imbibition protein Sip1
maker-Fvb7-3-augustus-gene-34.47	- && P92966.2 RecName: Full=Serine/arginine-rich splicing factor RS41; Short=At-RSp41; Short=AtRS41 && PF00076:RNA recognition motif. (a.k.a. RRM, RBD, or RNP domain)
maker-Fvb3-4-augustus-gene-75.29	- && Q8L773.1 RecName: Full=THO complex subunit 4A; AltName: Full=ALYREF homolog 1; Short=AtALY1 && PF13865:C-terminal duplication domain of Friend of PRMT1|PF00076:RNA recognition motif. (a.k.a. RRM, RBD, or RNP domain)
maker-Fvb6-4-snap-gene-243.40	- && Q9CA83.1 RecName: Full=NADP-dependent malic enzyme 4, chloroplastic; Short=AtNADP-ME4; Short=NADP-malic enzyme 4; Flags: Precursor && PF03949:Malic enzyme, NAD binding domain|PF00390:Malic enzyme, N-terminal domain
maker-Fvb3-2-augustus-gene-8.32	- && Q9FNK4.1 RecName: Full=Ornithine aminotransferase, mitochondrial; AltName: Full=Ornithine delta-aminotransferase; AltName: Full=Ornithine--oxo-acid aminotransferase; Flags: Precursor && PF00202:Aminotransferase class-III
maker-Fvb4-2-augustus-gene-2.60	- && P57742.1 RecName: Full=Probable prefoldin subunit 5 && PF02996:Prefoldin subunit
maker-Fvb2-4-augustus-gene-68.21	- && Q8GYX8.2 RecName: Full=Chaperone protein dnaJ 10; Short=AtDjC10; Short=AtJ10 && PF14308:X-domain of DnaJ-containing|PF00226:DnaJ domain
maker-Fvb4-3-augustus-gene-195.36	- && Q9FH21.1 RecName: Full=Protein DETOXIFICATION 55; Short=AtDTX55; AltName: Full=Multidrug and toxic compound extrusion protein 55; Short=MATE protein 55; AltName: Full=Protein NOVEL ION CARRIER 3; Short=Protein NIC3 && PF01554:MatE
maker-Fvb4-1-augustus-gene-178.51	- && B4HQT6.1 RecName: Full=Ell-associated factor Eaf && PF09816:RNA polymerase II transcription elongation factor
maker-Fvb6-1-augustus-gene-52.45	- && Q84L31.2 RecName: Full=Ubiquitin receptor RAD23c; Short=AtRAD23c; AltName: Full=Putative DNA repair protein RAD23-3; AltName: Full=RAD23-like protein 3; Short=AtRAD23-3 && PF09280:XPC-binding domain|PF00240:Ubiquitin family|PF00627:UBA/TS-N domain
maker-Fvb3-1-augustus-gene-10.43	- && - && -
maker-Fvb7-2-augustus-gene-24.18	- && F4JCX9.1 RecName: Full=Protein LNK2; AltName: Full=Night light-inducible and clock-regulated 2 && -
snap_masked-Fvb4-1-processed-gene-87.27	- && Q9MA41.1 RecName: Full=Chitinase-like protein 1; Short=AtCTL1; AltName: Full=Protein ANION ALTERED ROOT MORPHOLOGY; AltName: Full=Protein ECTOPIC DEPOSITION OF LIGNIN IN PITH 1; AltName: Full=Protein ECTOPIC ROOT HAIR 2; AltName: Full=Protein POM-POM1; AltName: Full=Protein SENSITIVE TO HOT TEMPERATURES 2; Flags: Precursor && PF00182:Chitinase class I
augustus_masked-Fvb1-3-processed-gene-7.15	- && Q54YG5.1 RecName: Full=Trafficking protein particle complex subunit 5 && PF04051:Transport protein particle (TRAPP) component
maker-Fvb5-1-snap-gene-15.66	- && P16577.1 RecName: Full=Ubiquitin-conjugating enzyme E2-23 kDa; AltName: Full=E2 ubiquitin-conjugating enzyme; AltName: Full=Ubiquitin carrier protein; AltName: Full=Ubiquitin-protein ligase && PF00179:Ubiquitin-conjugating enzyme
maker-Fvb2-4-snap-gene-131.54	- && Q949P3.1 RecName: Full=Uncharacterized protein At2g17340 && PF01937:Protein of unknown function DUF89
maker-Fvb3-4-augustus-gene-163.49	- && Q8RWE8.1 RecName: Full=GDP-L-galactose phosphorylase 1; AltName: Full=Protein VITAMIN C DEFECTIVE 2 && -
maker-Fvb2-3-augustus-gene-7.49	- && Q6NQH9.1 RecName: Full=Polyadenylate-binding protein-interacting protein 6; Short=PABP-interacting protein 6; Short=Poly(A)-binding protein-interacting protein 6; AltName: Full=PAM2-containing protein CID6; AltName: Full=Protein CTC-INTERACTING DOMAIN 6 && PF02845:CUE domain
maker-Fvb2-4-augustus-gene-249.48	- && - && PF02270:Transcription initiation factor IIF, beta subunit
maker-Fvb1-4-snap-gene-24.73	- && Q9ZRD6.1 RecName: Full=VAMP-like protein YKT61; Short=AtYKT61; AltName: Full=Geranylgeranylated protein 1; Short=AtGP1; Flags: Precursor && PF13774:Regulated-SNARE-like domain|PF00957:Synaptobrevin
maker-Fvb5-3-augustus-gene-98.37	- && Q9FIB6.1 RecName: Full=26S proteasome non-ATPase regulatory subunit 12 homolog A; AltName: Full=26S proteasome regulatory subunit RPN5a; Short=AtRPN5a; AltName: Full=26S proteasome regulatory subunit p55 homolog A; AltName: Full=Protein EMBRYO DEFECTIVE 2107; AltName: Full=Protein MARIPOSA && PF01399:PCI domain
maker-Fvb4-3-augustus-gene-167.35	- && Q9LUW0.2 RecName: Full=Linoleate 9S-lipoxygenase 5, chloroplastic; AltName: Full=Lipoxygenase 5; Short=AtLOX5 && PF01477:PLAT/LH2 domain|PF00305:Lipoxygenase
snap_masked-Fvb1-2-processed-gene-53.40	- && - && -
snap_masked-Fvb2-1-processed-gene-106.24	- && O22446.2 RecName: Full=Histone deacetylase 19; Short=AtHD1; Short=HD && PF00850:Histone deacetylase domain
maker-Fvb2-3-augustus-gene-54.41	- && P12628.1 RecName: Full=NADP-dependent malic enzyme; Short=NADP-ME && PF03949:Malic enzyme, NAD binding domain|PF00390:Malic enzyme, N-terminal domain
maker-Fvb1-3-augustus-gene-124.23	- && Q8S8F8.1 RecName: Full=GLABRA2 expression modulator && PF02893:GRAM domain
maker-Fvb7-1-augustus-gene-69.24	- && Q9C7Y2.1 RecName: Full=Multiple organellar RNA editing factor 5, mitochondrial; AltName: Full=RNA editing-interacting protein 5; Flags: Precursor && -
maker-Fvb3-1-augustus-gene-143.17	- && Q9LYK7.1 RecName: Full=Pescadillo homolog; Short=AtPES && PF16589:BRCT domain, a BRCA1 C-terminus domain|PF06732:Pescadillo N-terminus
snap_masked-Fvb7-3-processed-gene-221.23	- && F4JCX9.1 RecName: Full=Protein LNK2; AltName: Full=Night light-inducible and clock-regulated 2 && -
maker-Fvb4-3-augustus-gene-25.45	- && Q9FKK7.2 RecName: Full=Xylose isomerase && -
snap_masked-Fvb3-4-processed-gene-116.8	- && Q9FKV1.1 RecName: Full=Probable anion transporter 5; AltName: Full=Phosphate transporter PHT4;6; Flags: Precursor && -
maker-Fvb7-2-snap-gene-214.49	- && Q8LF05.1 RecName: Full=Rhomboid-like protein 19; Short=AtRBL19 && PF08551:Eukaryotic integral membrane protein (DUF1751)
maker-Fvb2-2-augustus-gene-29.52	- && Q9SSQ4.1 RecName: Full=Protein FAR1-RELATED SEQUENCE 6 && PF03101:FAR1 DNA-binding domain|PF10551:MULE transposase domain
maker-Fvb6-4-augustus-gene-53.48	- && Q682U6.1 RecName: Full=Exonuclease DPD1, chloroplastic/mitochondrial; AltName: Full=Mg2+-dependent DNA exonuclease; AltName: Full=Protein DEFECTIVE IN POLLEN DNA DEGRADATION 1; Flags: Precursor && PF00929:Exonuclease
maker-Fvb6-4-augustus-gene-255.31	- && Q9CAJ0.1 RecName: Full=Protein phosphatase 2C 16; Short=AtPP2C16; AltName: Full=AtP2C-HA; AltName: Full=Protein HYPERSENSITIVE TO ABA 1; AltName: Full=Protein phosphatase 2C HAB1; Short=PP2C HAB1; Flags: Precursor && PF00481:Protein phosphatase 2C
maker-Fvb3-1-augustus-gene-201.39	- && Q9SEU6.2 RecName: Full=Thioredoxin M4, chloroplastic; Short=AtTrxm4; Flags: Precursor && PF00085:Thioredoxin
maker-Fvb7-4-augustus-gene-228.14	- && P83372.1 RecName: Full=Citrate synthase, mitochondrial; Flags: Precursor && PF00285:Citrate synthase
maker-Fvb7-2-snap-gene-44.58	- && Q84WU2.1 RecName: Full=Ubiquitin carboxyl-terminal hydrolase 13; AltName: Full=Deubiquitinating enzyme 13; Short=AtUBP13; AltName: Full=Ubiquitin thioesterase 13; AltName: Full=Ubiquitin-specific-processing protease 13 && PF00917:MATH domain
maker-Fvb7-4-augustus-gene-8.50	- && Q1KKV8.1 RecName: Full=Molybdate-anion transporter; AltName: Full=Major facilitator superfamily domain-containing protein 5; AltName: Full=Molybdate transporter 2 homolog && PF05631:Sugar-tranasporters, 12 TM
maker-Fvb7-1-augustus-gene-86.35	- && Q9XHE4.1 RecName: Full=60S ribosomal protein L37a && -
augustus_masked-Fvb2-1-processed-gene-211.9	- && O80992.1 RecName: Full=Abscisic acid receptor PYL2; AltName: Full=PYR1-like protein 2; AltName: Full=Regulatory components of ABA receptor 14 && PF10604:Polyketide cyclase / dehydrase and lipid transport
maker-Fvb2-1-augustus-gene-249.42	- && O76767.1 RecName: Full=ER lumen protein-retaining receptor && PF00810:ER lumen protein retaining receptor
maker-Fvb3-4-snap-gene-208.80	- && - && -
maker-Fvb6-2-augustus-gene-338.52	- && Q9ZVN4.1 RecName: Full=Probable tyrosine-protein phosphatase At1g05000 && PF03162:Tyrosine phosphatase family
maker-Fvb3-1-augustus-gene-95.23	- && - && -
maker-Fvb4-2-augustus-gene-223.17	- && Q9AV81.1 RecName: Full=Pre-mRNA-processing factor 19; AltName: Full=Plant U-box protein 72; Short=OsPUB72; AltName: Full=U-box domain-containing protein 72 && PF00400:WD domain, G-beta repeat|PF08606:Prp19/Pso4-like
maker-Fvb1-4-augustus-gene-57.52	- && - && -
maker-Fvb2-1-snap-gene-194.51	- && O22969.1 RecName: Full=Uncharacterized protein At2g34160 && PF01918:Alba
maker-Fvb2-3-augustus-gene-127.38	- && Q9M060.1 RecName: Full=Eukaryotic translation initiation factor 6-2; Short=AteIF-6;2 && PF01912:eIF-6 family
maker-Fvb7-3-augustus-gene-132.24	- && Q9LPC7.1 RecName: Full=Peptidyl-prolyl cis-trans isomerase CYP18-1; Short=PPIase CYP18-1; AltName: Full=Cyclophilin of 18 kDa 1; AltName: Full=Cyclophilin-18-1 && PF00160:Cyclophilin type peptidyl-prolyl cis-trans isomerase/CLD
maker-Fvb4-2-augustus-gene-161.39	- && - && -
maker-Fvb5-3-augustus-gene-205.44	- && Q8GTF5.1 RecName: Full=Floral homeotic protein APETALA 1 A; Short=BoAP1-a; Short=BobAP1-a; AltName: Full=Agamous-like MADS-box protein AP1-A >Q96356.1 RecName: Full=Floral homeotic protein APETALA 1-2; Short=Boi2AP1; AltName: Full=Agamous-like MADS-box protein 2AP1 >B4YPW6.1 RecName: Full=Floral homeotic protein APETALA 1 A; Short=BoaAP1-a; AltName: Full=Agamous-like MADS-box protein AP1-A &…
maker-Fvb3-3-augustus-gene-8.40	- && P34914.2 RecName: Full=Bifunctional epoxide hydrolase 2; Includes: RecName: Full=Cytosolic epoxide hydrolase 2; Short=CEH; AltName: Full=Epoxide hydratase; AltName: Full=Soluble epoxide hydrolase; Short=SEH; Includes: RecName: Full=Lipid-phosphate phosphatase && PF00561:alpha/beta hydrolase fold
maker-Fvb6-4-augustus-gene-101.40	- && O24466.1 RecName: Full=Ras-related protein RABE1a; Short=AtRABE1a; AltName: Full=Ras-related protein Rab8B; Short=AtRab8B && PF00071:Ras family
maker-Fvb7-3-snap-gene-116.37	- && Q8VY98.1 RecName: Full=ATG8-interacting protein 2 && -
maker-Fvb6-2-augustus-gene-279.81	- && P37707.1 RecName: Full=B2 protein && PF10539:Development and cell death domain
maker-Fvb5-4-augustus-gene-244.34	- && - && PF05212:Protein of unknown function (DUF707)
maker-Fvb2-4-augustus-gene-31.20	- && Q1GTB8.1 RecName: Full=Kynurenine formamidase; Short=KFA; Short=KFase; AltName: Full=Arylformamidase; AltName: Full=N-formylkynurenine formamidase; Short=FKF && PF04199:Putative cyclase
maker-Fvb6-3-augustus-gene-212.47	- && Q9JHS9.1 RecName: Full=Spliceosome-associated protein CWC15 homolog; AltName: Full=Embryonic development factor 1; Short=mED1 && PF04889:Cwf15/Cwc15 cell cycle control protein
maker-Fvb6-3-augustus-gene-9.57	- && Q6R3K6.2 RecName: Full=Probable metal-nicotianamine transporter YSL6; AltName: Full=Protein YELLOW STRIPE LIKE 6; Short=AtYSL6 && PF03169:OPT oligopeptide transporter protein
maker-Fvb1-2-augustus-gene-45.63	- && Q06003.3 RecName: Full=Protein goliath; AltName: Full=Protein g1; Flags: Precursor && PF13639:Ring finger domain
snap_masked-Fvb1-3-processed-gene-20.35	- && F4IVL6.1 RecName: Full=DnaJ homolog subfamily C GRV2; AltName: Full=Protein GRAVITROPISM DEFECTIVE 2; AltName: Full=Protein GREEN FLUORESCENT SEED 2; AltName: Full=Protein KATAMARI2 && -
maker-Fvb1-3-augustus-gene-103.51	- && - && -
maker-Fvb6-2-augustus-gene-258.65	- && O24407.1 RecName: Full=Auxin-responsive protein IAA16; AltName: Full=Indoleacetic acid-induced protein 16 && PF02309:AUX/IAA family
maker-Fvb5-2-snap-gene-115.39	- && Q94JU3.1 RecName: Full=COP9 signalosome complex subunit 7; Short=CSN complex subunit 7; AltName: Full=Protein FUSCA 5 && -
maker-Fvb2-1-augustus-gene-145.31	- && P37218.1 RecName: Full=Histone H1 && PF00538:linker histone H1 and H5 family
maker-Fvb5-2-augustus-gene-227.42	- && P46266.1 RecName: Full=14-3-3-like protein && PF00244:14-3-3 protein
maker-Fvb1-3-augustus-gene-78.55	- && Q9C5D7.1 RecName: Full=Probable caffeoyl-CoA O-methyltransferase At4g26220; AltName: Full=Trans-caffeoyl-CoA 3-O-methyltransferase; Short=CCoAMT; Short=CCoAOMT && PF01596:O-methyltransferase
maker-Fvb1-2-snap-gene-88.50	- && Q9ZR39.1 RecName: Full=Splicing factor U2af large subunit A; AltName: Full=NpU2AF65a; AltName: Full=U2 auxiliary factor 65 kDa subunit A; AltName: Full=U2 small nuclear ribonucleoprotein auxiliary factor large subunit A; Short=U2 snRNP auxiliary factor large subunit A && PF12854:PPR repeat|PF00076:RNA recognition motif. (a.k.a. RRM, RBD, or RNP domain)|PF05055:Protein of unknown function (DU…
maker-Fvb6-1-augustus-gene-75.47	- && - && PF07890:Rrp15p
maker-Fvb5-3-augustus-gene-164.39	- && Q9SEH3.1 RecName: Full=Ras-related protein RABD2c; Short=AtRABD2c; AltName: Full=Ras-related protein Rab1C; Short=AtRab1C && PF00071:Ras family
augustus_masked-Fvb3-3-processed-gene-68.9	- && Q8LCG7.2 RecName: Full=Nuclear transcription factor Y subunit C-2; Short=AtNF-YC-2; AltName: Full=Transcriptional activator HAP5B && PF00808:Histone-like transcription factor (CBF/NF-Y) and archaeal histone
maker-Fvb6-2-augustus-gene-151.31	- && Q9SR72.1 RecName: Full=Germin-like protein subfamily 3 member 2; Flags: Precursor && PF00190:Cupin
maker-Fvb4-1-augustus-gene-127.27	- && Q8VZK0.1 RecName: Full=E3 ubiquitin-protein ligase MIEL1; AltName: Full=MYB30-interacting E3 ligase 1 && PF05495:CHY zinc finger|PF14599:Zinc-ribbon
maker-Fvb1-4-snap-gene-95.53	- && Q8W034.1 RecName: Full=Heterogeneous nuclear ribonucleoprotein 1; Short=hnRNP1 && PF14259:RNA recognition motif (a.k.a. RRM, RBD, or RNP domain)|PF13911:AhpC/TSA antioxidant enzyme
maker-Fvb2-3-augustus-gene-225.46	- && P45434.3 RecName: Full=Translocon-associated protein subunit alpha; Short=TRAP-alpha; AltName: Full=Signal sequence receptor subunit alpha; Short=SSR-alpha; Flags: Precursor && PF03896:Translocon-associated protein (TRAP), alpha subunit
maker-Fvb5-3-augustus-gene-187.41	- && Q9ZQF9.1 RecName: Full=E3 ubiquitin-protein ligase MBR1; AltName: Full=MED25-binding RING-H2 protein 1; AltName: Full=RING-H2 finger MBR1 && PF13639:Ring finger domain
maker-Fvb3-3-augustus-gene-287.35	- && - && -
maker-Fvb1-4-augustus-gene-49.62	- && Q9SII9.2 RecName: Full=Ubiquitin domain-containing protein DSK2a && PF00240:Ubiquitin family|PF00627:UBA/TS-N domain
maker-Fvb6-3-snap-gene-83.45	- && - && -
maker-Fvb4-4-augustus-gene-158.27	- && Q9LHE5.3 RecName: Full=Mitochondrial import receptor subunit TOM40-1; AltName: Full=Translocase of outer membrane 40 kDa subunit homolog 1; Contains: RecName: Full=Mitochondrial import receptor subunit TOM40-1, N-terminally processed && PF01459:Eukaryotic porin
maker-Fvb5-2-augustus-gene-119.43	- && A2ZAB5.2 RecName: Full=Serine/threonine-protein kinase SAPK3; AltName: Full=Osmotic stress/abscisic acid-activated protein kinase 3; AltName: Full=Protein kinase REK >P0C5D6.1 RecName: Full=Serine/threonine-protein kinase SAPK3; AltName: Full=Osmotic stress/abscisic acid-activated protein kinase 3; AltName: Full=Protein kinase REK && PF00069:Protein kinase domain
maker-Fvb3-1-augustus-gene-239.46	- && Q8BZJ7.3 RecName: Full=DCN1-like protein 2; AltName: Full=DCUN1 domain-containing protein 2; AltName: Full=Defective in cullin neddylation protein 1-like protein 2 && PF03556:Cullin binding
maker-Fvb5-1-augustus-gene-49.62	- && - && PF08766:DEK C terminal domain
maker-Fvb3-1-augustus-gene-22.44	- && - && -
maker-Fvb3-4-snap-gene-12.63	- && - && -
maker-Fvb6-2-augustus-gene-359.38	- && - && -
maker-Fvb4-2-augustus-gene-72.48	- && A2YGR5.1 RecName: Full=Squamosa promoter-binding-like protein 12 && PF03110:SBP domain
maker-Fvb6-3-augustus-gene-176.32	- && Q9FKW0.2 RecName: Full=Putative E3 ubiquitin-protein ligase RING1a; AltName: Full=Polycomb complex protein RING1a; AltName: Full=Protein RING1a; Short=AtRING1a; AltName: Full=Ring finger protein 434 && PF00097:Zinc finger, C3HC4 type (RING finger)
maker-Fvb5-4-augustus-gene-126.18	- && Q8GYA6.1 RecName: Full=26S proteasome non-ATPase regulatory subunit 13 homolog B; AltName: Full=26S proteasome regulatory subunit RPN9b; Short=AtRNP9b; AltName: Full=26S proteasome regulatory subunit S11 homolog B && PF01399:PCI domain
maker-Fvb1-3-augustus-gene-169.8	- && Q9CR47.1 RecName: Full=Ribosome biogenesis protein NSA2 homolog; AltName: Full=L-name-related protein 42; Short=LNR42; AltName: Full=TGF-beta-inducible nuclear protein 1 && PF01201:Ribosomal protein S8e
maker-Fvb1-1-augustus-gene-149.36	- && - && PF13266:Protein of unknown function (DUF4057)
maker-Fvb7-2-snap-gene-205.50	- && Q5R631.1 RecName: Full=Ribosome production factor 1; AltName: Full=Brix domain-containing protein 5; AltName: Full=Ribosome biogenesis protein RPF1 && PF04427:Brix domain
maker-Fvb5-1-augustus-gene-107.50	- && Q9GKX6.1 RecName: Full=Aldose 1-epimerase; AltName: Full=Galactose mutarotase && PF01263:Aldose 1-epimerase
maker-Fvb4-3-snap-gene-104.51	- && Q8GZ43.1 RecName: Full=RanBP2-type zinc finger protein At1g67325 && PF00641:Zn-finger in Ran binding protein and others
maker-Fvb3-4-augustus-gene-172.24	- && Q94C53.1 RecName: Full=DDRGK domain-containing protein 1; Flags: Precursor && PF09756:DDRGK domain
maker-Fvb3-2-snap-gene-151.56	- && Q9MAU5.1 RecName: Full=Putative BPI/LBP family protein At1g04970; Flags: Precursor && PF01273:LBP / BPI / CETP family, N-terminal domain|PF02886:LBP / BPI / CETP family, C-terminal domain
maker-Fvb4-4-augustus-gene-85.28	- && Q5QJE6.2 RecName: Full=Deoxynucleotidyltransferase terminal-interacting protein 2; AltName: Full=Estrogen receptor-binding protein; AltName: Full=LPTS-interacting protein 2; Short=LPTS-RP2; AltName: Full=Terminal deoxynucleotidyltransferase-interacting factor 2; Short=TdIF2; Short=TdT-interacting factor 2 && PF08698:Fcf2 pre-rRNA processing
maker-Fvb7-3-augustus-gene-76.35	- && P42798.2 RecName: Full=40S ribosomal protein S15a-1 && PF00410:Ribosomal protein S8
maker-Fvb6-1-augustus-gene-95.31	- && P0CZ23.1 RecName: Full=Acyl-coenzyme A oxidase 3, peroxisomal; Short=AOX 3; Short=Acyl-CoA oxidase 3; AltName: Full=Medium-chain acyl-CoA oxidase; Short=AtCX3; Flags: Precursor && -
augustus_masked-Fvb2-4-processed-gene-150.7	- && Q56WD9.2 RecName: Full=3-ketoacyl-CoA thiolase 2, peroxisomal; AltName: Full=Acetyl-CoA acyltransferase 2; AltName: Full=Beta-ketothiolase 2; AltName: Full=Peroxisomal 3-oxoacyl-CoA thiolase 2; AltName: Full=Peroxisome defective protein 1; Flags: Precursor && PF02803:Thiolase, C-terminal domain|PF00108:Thiolase, N-terminal domain|PF07714:Protein tyrosine kinase
maker-Fvb5-2-augustus-gene-134.47	- && - && PF11712:Endoplasmic reticulum-based factor for assembly of V-ATPase
snap_masked-Fvb6-3-processed-gene-176.22	- && P36096.1 RecName: Full=Transmembrane E3 ubiquitin-protein ligase 1; Flags: Precursor && PF13639:Ring finger domain
maker-Fvb5-4-augustus-gene-44.42	- && - && PF08766:DEK C terminal domain
maker-Fvb7-4-augustus-gene-94.40	- && P40934.1 RecName: Full=Cytochrome b5 && PF00173:Cytochrome b5-like Heme/Steroid binding domain
augustus_masked-Fvb1-1-processed-gene-122.0	- && Q54GN8.1 RecName: Full=Ribosome biogenesis protein NSA2 homolog && PF01201:Ribosomal protein S8e
maker-Fvb5-1-augustus-gene-115.36	- && Q9SHC8.1 RecName: Full=Vesicle-associated protein 1-2; AltName: Full=Plant VAP homolog 12; Short=AtPVA12; AltName: Full=VAMP-associated protein 1-2; Contains: RecName: Full=Vesicle-associated protein 1-2, N-terminally processed && PF00635:MSP (Major sperm protein) domain
maker-Fvb6-4-augustus-gene-226.32	- && Q9LFN6.2 RecName: Full=DEAD-box ATP-dependent RNA helicase 56; AltName: Full=UAP56 homolog B >Q56XG6.3 RecName: Full=DEAD-box ATP-dependent RNA helicase 15; AltName: Full=UAP56 homolog A && PF00270:DEAD/DEAH box helicase|PF00271:Helicase conserved C-terminal domain
snap_masked-Fvb2-1-processed-gene-114.18	- && Q8H118.2 RecName: Full=Probable methyltransferase PMT1 && PF03141:Putative S-adenosyl-L-methionine-dependent methyltransferase
maker-Fvb2-1-augustus-gene-211.45	- && Q9SRD8.1 RecName: Full=Egg cell-secreted protein 1.1; Flags: Precursor && PF05617:Prolamin-like
maker-Fvb4-3-snap-gene-316.52	- && A4QND5.1 RecName: Full=60S ribosome subunit biogenesis protein NIP7 homolog && -
maker-Fvb2-4-augustus-gene-142.27	- && Q9SV68.1 RecName: Full=Putative quinone-oxidoreductase homolog, chloroplastic && PF13602:Zinc-binding dehydrogenase|PF08240:Alcohol dehydrogenase GroES-like domain
maker-Fvb7-2-snap-gene-187.42	- && Q8RVQ5.2 RecName: Full=Exocyst complex component SEC10; Short=AtSec10; AltName: Full=Exocyst complex component 5 && PF07393:Exocyst complex component Sec10
maker-Fvb5-2-snap-gene-1.62	- && Q2V3H0.2 RecName: Full=Pentatricopeptide repeat-containing protein At4g18975, chloroplastic; Flags: Precursor && -
maker-Fvb4-4-snap-gene-151.42	- && P50889.2 RecName: Full=30S ribosomal protein S1 && PF00575:S1 RNA binding domain
maker-Fvb5-3-augustus-gene-218.75	- && - && -
maker-Fvb3-2-augustus-gene-193.25	- && Q8L9X2.1 RecName: Full=Chaperonin-like RbcX protein 2, chloroplastic; Short=AtRBCX2; Flags: Precursor && PF02341:RbcX protein
maker-Fvb4-3-snap-gene-158.40	- && - && -
maker-Fvb7-4-augustus-gene-50.50	- && Q9M047.1 RecName: Full=LIM domain-containing protein WLIM2b; AltName: Full=Widely-expressed LIM protein 2B && PF00412:LIM domain
augustus_masked-Fvb1-3-processed-gene-119.1	- && Q7XSZ4.2 RecName: Full=Very-long-chain (3R)-3-hydroxyacyl-CoA dehydratase PASTICCINO 2A; AltName: Full=3-hydroxyacyl-CoA dehydratase PASTICCINO 2A; Short=HACD; Short=PAS2A; AltName: Full=Protein tyrosine phosphatase-like protein && PF04387:Protein tyrosine phosphatase-like protein, PTPLA
maker-Fvb6-4-augustus-gene-45.41	- && Q53YF3.1 RecName: Full=Signal peptidase complex subunit 3B; AltName: Full=Microsomal signal peptidase 22 kDa subunit; Short=SPC22; Short=SPase 22 kDa subunit && PF04573:Signal peptidase subunit
snap_masked-Fvb2-1-processed-gene-157.40	- && - && PF03909:BSD domain
maker-Fvb2-4-augustus-gene-85.27	- && Q6NVM6.1 RecName: Full=Nucleolar protein 10 && PF08159:NUC153 domain
maker-Fvb2-1-snap-gene-258.67	- && B9X287.1 RecName: Full=Cytochrome P450 734A6 && PF00067:Cytochrome P450
maker-Fvb7-2-augustus-gene-11.36	- && Q9LDC0.1 RecName: Full=Peptidyl-prolyl cis-trans isomerase FKBP42; Short=PPIase FKBP42; AltName: Full=42 kDa peptidyl-prolyl isomerase; AltName: Full=FK506-binding protein 42; Short=AtFKBP42; AltName: Full=Immunophilin FKBP42; AltName: Full=Protein TWISTED DWARF 1; AltName: Full=Protein ULTRACURVATA 2; AltName: Full=Rotamase && PF13414:TPR repeat|PF00254:FKBP-type peptidyl-prolyl cis-trans i…
maker-Fvb5-2-augustus-gene-202.33	- && Q9C8W3.2 RecName: Full=Alpha-(1,4)-fucosyltransferase; AltName: Full=FT4-M; AltName: Full=FucTC; AltName: Full=Fucosyltransferase 13; Short=AtFUT13; AltName: Full=Galactoside 3(4)-L-fucosyltransferase && PF00852:Glycosyltransferase family 10 (fucosyltransferase) C-term
maker-Fvb6-3-augustus-gene-308.31	- && - && -
maker-Fvb1-1-augustus-gene-180.30	- && - && PF05631:Sugar-tranasporters, 12 TM
maker-Fvb5-2-augustus-gene-47.51	- && - && PF08766:DEK C terminal domain
novel.1313	- && - && -
maker-Fvb5-1-augustus-gene-38.57	- && Q8L8T2.2 RecName: Full=Glutaredoxin-C1; Short=AtGrxC1 && PF00462:Glutaredoxin
snap_masked-Fvb4-3-processed-gene-314.19	- && Q283L0.1 RecName: Full=Cyclin-dependent kinase inhibitor 5; AltName: Full=KIP-related protein 5 && PF02234:Cyclin-dependent kinase inhibitor
maker-Fvb5-2-augustus-gene-31.58	- && Q9LRA7.1 RecName: Full=Probable alpha,alpha-trehalose-phosphate synthase [UDP-forming] 9; AltName: Full=Trehalose-6-phosphate synthase 9; Short=AtTPS9 && -
maker-Fvb6-3-snap-gene-92.50	- && O74545.1 RecName: Full=Putative hydrolase C777.06c && PF12706:Beta-lactamase superfamily domain
snap_masked-Fvb6-3-processed-gene-9.20	- && Q5XV40.1 RecName: Full=Protein LAZY 1; Short=AtLA1; Short=AtLAZY1 && -
maker-Fvb4-3-snap-gene-12.74	- && O82798.1 RecName: Full=Two-component response regulator ARR4; AltName: Full=Response regulator 1 && PF00072:Response regulator receiver domain
maker-Fvb7-3-augustus-gene-173.39	- && Q94JQ3.2 RecName: Full=Serine hydroxymethyltransferase 3, chloroplastic; Short=AtSHMT3; AltName: Full=Glycine hydroxymethyltransferase 3; AltName: Full=Serine methylase 3; Flags: Precursor && PF00464:Serine hydroxymethyltransferase
maker-Fvb2-2-augustus-gene-61.59	- && Q9SV13.1 RecName: Full=Sulfate transporter 3.1; AltName: Full=AST12; AltName: Full=AtST1 && PF00916:Sulfate permease family|PF01740:STAS domain
augustus_masked-Fvb3-3-processed-gene-231.7	- && P59259.2 RecName: Full=Histone H4 >Q6LAF3.3 RecName: Full=Histone H4 >Q6PMI5.3 RecName: Full=Histone H4 >Q6WZ83.3 RecName: Full=Histone H4 >Q76H85.3 RecName: Full=Histone H4 >P62788.2 RecName: Full=Histone H4 >P62787.2 RecName: Full=Histone H4 >P62887.2 RecName: Full=Histone H4 >P62785.2 RecName: Full=Histone H4 variant TH011 >P0CG89.1 RecName: Full=Histone H4 && PF15511:Centromere kinetocho…
maker-Fvb1-4-snap-gene-48.63	- && Q1LZ78.1 RecName: Full=Cancer-related nucleoside-triphosphatase homolog; Short=NTPase; AltName: Full=Nucleoside triphosphate phosphohydrolase && PF03266:NTPase
maker-Fvb2-3-augustus-gene-103.50	- && P37218.1 RecName: Full=Histone H1 && PF00538:linker histone H1 and H5 family
maker-Fvb5-2-augustus-gene-76.41	- && Q9S823.1 RecName: Full=Protein LONGIFOLIA 2; AltName: Full=Protein TON1 RECRUITING MOTIF 1 && PF14383:DUF761-associated sequence motif|PF14309:Domain of unknown function (DUF4378)
maker-Fvb7-3-snap-gene-122.53	- && - && -
maker-Fvb7-3-augustus-gene-12.33	- && - && -
augustus_masked-Fvb6-3-processed-gene-381.0	- && Q944A6.1 RecName: Full=Sucrose nonfermenting 4-like protein; Short=SNF4; AltName: Full=CBS domain-containing protein CBSCBS3; AltName: Full=SNF1-related protein kinase regulatory subunit betagamma; Short=AKIN subunit betagamma; Short=AKINbetagamma && PF00571:CBS domain|PF16561:Glycogen recognition site of AMP-activated protein kinase
augustus_masked-Fvb2-4-processed-gene-174.1	- && - && PF05910:Plant protein of unknown function (DUF868)
maker-Fvb6-1-augustus-gene-265.41	- && - && PF09713:Plant protein 1589 of unknown function (A_thal_3526)
maker-Fvb1-1-augustus-gene-172.33	- && Q38951.2 RecName: Full=Serine/threonine-protein phosphatase 2A 65 kDa regulatory subunit A gamma isoform; Short=AtA gamma; Short=PP2A, subunit A, gamma isoform && -
snap_masked-Fvb4-3-processed-gene-128.27	- && - && -
maker-Fvb6-1-snap-gene-267.48	- && B9NAN0.2 RecName: Full=Arginine biosynthesis bifunctional protein ArgJ, chloroplastic; Includes: RecName: Full=Glutamate N-acetyltransferase; Short=GAT; AltName: Full=Ornithine acetyltransferase; Short=OATase; AltName: Full=Ornithine transacetylase; Includes: RecName: Full=Amino-acid acetyltransferase; AltName: Full=N-acetylglutamate synthase; Short=AGS; Contains: RecName: Full=Arginine bios…
maker-Fvb2-4-augustus-gene-223.38	- && Q8GYC1.1 RecName: Full=Protein indeterminate-domain 4, chloroplastic; Flags: Precursor && -
snap_masked-Fvb4-3-processed-gene-27.18	- && Q9SZP1.1 RecName: Full=Transcription repressor MYB4; AltName: Full=Myb-related protein 4; Short=AtMYB4 && PF00249:Myb-like DNA-binding domain
augustus_masked-Fvb3-1-processed-gene-96.1	- && - && -
maker-Fvb1-2-augustus-gene-8.44	- && Q9S7U9.2 RecName: Full=Mitogen-activated protein kinase kinase 2; Short=AtMAP2Kbeta; Short=AtMKK2; Short=MAP kinase kinase 2 && PF00069:Protein kinase domain
maker-Fvb1-2-snap-gene-236.24	- && Q9FK53.1 RecName: Full=H/ACA ribonucleoprotein complex subunit 1-like protein 2 && PF04410:Gar1/Naf1 RNA binding region
novel.489	- && - && -
maker-Fvb1-2-snap-gene-198.46	- && P55826.1 RecName: Full=Protoporphyrinogen oxidase 1, chloroplastic; Short=PPO1; Flags: Precursor && PF01593:Flavin containing amine oxidoreductase
maker-Fvb6-2-augustus-gene-3.33	- && Q9FHK9.1 RecName: Full=Probable mediator of RNA polymerase II transcription subunit 26b && PF08711:TFIIS helical bundle-like domain
maker-Fvb4-1-snap-gene-81.28	- && - && -
maker-Fvb2-4-augustus-gene-234.41	- && Q9M3B4.1 RecName: Full=Protein ROOT INITIATION DEFECTIVE 3; AltName: Full=Root initiation defective 3 protein; AltName: Full=WD-40 repeat-containing protein RID3 && PF00400:WD domain, G-beta repeat
snap_masked-Fvb7-1-processed-gene-279.21	- && Q93ZG9.1 RecName: Full=Peptidyl-prolyl cis-trans isomerase FKBP53; Short=PPIase FKBP53; AltName: Full=FK506-binding protein 53; Short=AtFKBP53; AltName: Full=Immunophilin FKBP53; AltName: Full=Rotamase && PF00254:FKBP-type peptidyl-prolyl cis-trans isomerase
maker-Fvb3-4-augustus-gene-227.40	- && Q9M9P0.2 RecName: Full=Expansin-A13; Short=AtEXPA13; AltName: Full=Alpha-expansin-13; Short=At-EXP13; Short=AtEx13; AltName: Full=Ath-ExpAlpha-1.22; Flags: Precursor && PF03330:Rare lipoprotein A (RlpA)-like double-psi beta-barrel|PF01357:Pollen allergen
maker-Fvb1-3-augustus-gene-27.39	- && Q9FFN2.2 RecName: Full=Probable glycosyltransferase At5g03795 && PF03016:Exostosin family
maker-Fvb3-3-augustus-gene-34.32	- && Q680U9.1 RecName: Full=RNA polymerase II transcription factor B subunit 2; AltName: Full=General transcription and DNA repair factor IIH subunit TFB2; Short=AtTFB2; Short=TFIIH subunit TFB2 && PF03849:Transcription factor Tfb2
snap_masked-Fvb7-1-processed-gene-235.16	- && - && -
augustus_masked-Fvb2-4-processed-gene-5.2	- && Q9S836.1 RecName: Full=Auxin transporter-like protein 2; AltName: Full=AUX1-like protein 2 && PF01490:Transmembrane amino acid transporter protein
maker-Fvb4-2-augustus-gene-48.76	- && Q9SJV5.2 RecName: Full=Sec-independent protein translocase protein TATC, chloroplastic; AltName: Full=Protein ALBINO AND PALE GREEN 2; AltName: Full=Protein TWIN-ARGININE TRANSLOCATION C; AltName: Full=Protein UNFERTILIZED EMBRYO SAC 3; Flags: Precursor && PF00902:Sec-independent protein translocase protein (TatC)
maker-Fvb7-3-augustus-gene-20.56	- && O23791.1 RecName: Full=Fruit bromelain; AltName: Allergen=Ana c 2; Flags: Precursor && PF00112:Papain family cysteine protease
maker-Fvb5-2-augustus-gene-92.42	- && Q8K2Y7.2 RecName: Full=39S ribosomal protein L47, mitochondrial; Short=L47mt; Short=MRP-L47; Flags: Precursor && PF06984:Mitochondrial 39-S ribosomal protein L47 (MRP-L47)
maker-Fvb3-1-augustus-gene-291.45	- && Q6TNS2.1 RecName: Full=p21-activated protein kinase-interacting protein 1-like; AltName: Full=PAK1-interacting protein 1-like && PF02536:mTERF
maker-Fvb1-1-augustus-gene-182.38	- && Q9SNV9.2 RecName: Full=Metal transporter Nramp3; Short=AtNramp3 && PF01566:Natural resistance-associated macrophage protein
augustus_masked-Fvb3-4-processed-gene-217.8	- && P29111.1 RecName: Full=Major oleosin NAP-II && -
maker-Fvb4-1-augustus-gene-90.41	- && Q9CAF5.1 RecName: Full=ABC transporter I family member 6, chloroplastic; Short=ABC transporter ABCI.6; Short=AtABCI6; AltName: Full=ABC transporter ATPase; AltName: Full=Non-intrinsic ABC protein 7; Short=AtNAP7; AltName: Full=Plastid SufC-like protein; Flags: Precursor && PF00005:ABC transporter
maker-Fvb3-2-augustus-gene-138.30	- && Q8RWQ5.1 RecName: Full=Probable folate-biopterin transporter 4 && PF03092:BT1 family
maker-Fvb1-1-augustus-gene-175.47	- && Q9SZG0.1 RecName: Full=Heptahelical transmembrane protein 4; AltName: Full=PAQR family protein HHP4 && PF03006:Haemolysin-III related
maker-Fvb5-2-augustus-gene-76.37	- && Q9C6A1.1 RecName: Full=Transcription termination factor MTERF15, mitochondrial; AltName: Full=Mitochondrial transcription termination factor 15; Flags: Precursor && PF01694:Rhomboid family
maker-Fvb6-1-augustus-gene-294.39	- && - && PF13920:Zinc finger, C3HC4 type (RING finger)|PF16040:Domain of unknown function (DUF4792)|PF16041:Domain of unknown function (DUF4793)
maker-Fvb3-1-augustus-gene-206.43	- && Q8LFP1.1 RecName: Full=PRA1 family protein H; Short=AtPRA1.H && PF03208:PRA1 family protein
maker-Fvb7-1-augustus-gene-46.24	- && Q5IH13.1 RecName: Full=Sucrose-phosphatase 2; Short=NtSPP2 && PF05116:Sucrose-6F-phosphate phosphohydrolase|PF08472:Sucrose-6-phosphate phosphohydrolase C-terminal
maker-Fvb1-2-augustus-gene-153.28	- && - && PF09731:Mitochondrial inner membrane protein
maker-Fvb1-1-augustus-gene-269.51	- && Q9SKZ2.2 RecName: Full=Probable CCR4-associated factor 1 homolog 7 && PF04857:CAF1 family ribonuclease
maker-Fvb6-2-augustus-gene-349.51	- && Q9M462.1 RecName: Full=Glucose-1-phosphate adenylyltransferase small subunit, chloroplastic; AltName: Full=ADP-glucose pyrophosphorylase; AltName: Full=ADP-glucose synthase; AltName: Full=AGPase B; AltName: Full=Alpha-D-glucose-1-phosphate adenyl transferase; Flags: Precursor && PF00483:Nucleotidyl transferase
maker-Fvb7-4-snap-gene-83.36	- && - && -
maker-Fvb5-2-augustus-gene-23.83	- && Q42479.1 RecName: Full=Calcium-dependent protein kinase 3; AltName: Full=Calcium-dependent protein kinase isoform CDPK6; Short=AtCDPK6 && PF00069:Protein kinase domain|PF13499:EF-hand domain pair
maker-Fvb6-3-snap-gene-231.49	- && Q87S25.1 RecName: Full=Co-chaperone protein HscB homolog && PF07743:HSCB C-terminal oligomerisation domain
snap_masked-Fvb2-1-processed-gene-151.46	- && - && -
maker-Fvb4-1-snap-gene-87.45	- && P49211.2 RecName: Full=60S ribosomal protein L32-1 && PF01655:Ribosomal protein L32
maker-Fvb7-1-snap-gene-14.35	- && - && PF09495:Protein of unknown function (DUF2462)
maker-Fvb5-1-snap-gene-258.70	- && Q8S8T8.1 RecName: Full=Protein PLANT CADMIUM RESISTANCE 10; Short=AtPCR10 && PF04749:PLAC8 family
augustus_masked-Fvb4-2-processed-gene-116.2	- && Q5NUF4.1 RecName: Full=2-hydroxyisoflavanone dehydratase; AltName: Full=Carboxylesterase HIDM && PF07859:alpha/beta hydrolase fold
augustus_masked-Fvb2-4-processed-gene-265.22	- && - && -
maker-Fvb7-2-augustus-gene-308.38	- && - && PF04949:Transcriptional activator
maker-Fvb2-4-snap-gene-19.78	- && Q8GXX0.1 RecName: Full=FAD-linked sulfhydryl oxidase ERV1; Short=AtErv1; AltName: Full=Mitochondrial sulfhydryl oxidase ERV1 && PF04777:Erv1 / Alr family
maker-Fvb2-4-snap-gene-181.43	- && O65759.1 RecName: Full=Histone H2AX && PF16211:C-terminus of histone H2A|PF00125:Core histone H2A/H2B/H3/H4|PF12796:Ankyrin repeats (3 copies)
maker-Fvb2-4-augustus-gene-225.52	- && - && -
maker-Fvb7-2-snap-gene-288.96	- && B7KWT4.1 RecName: Full=Putative aminoacrylate hydrolase RutD; AltName: Full=Aminohydrolase && PF00561:alpha/beta hydrolase fold
maker-Fvb4-3-snap-gene-76.37	- && - && -
maker-Fvb7-1-augustus-gene-315.45	- && Q2EF88.1 RecName: Full=Metal-nicotianamine transporter YSL3; AltName: Full=Protein YELLOW STRIPE LIKE 3; Short=AtYSL3 && PF03169:OPT oligopeptide transporter protein
augustus_masked-Fvb5-2-processed-gene-143.4	- && Q8VZC9.1 RecName: Full=Vacuolar protein sorting-associated protein 25; Short=AtVPS25; AltName: Full=ESCRT-II complex subunit VPS25 && PF05871:ESCRT-II complex subunit
maker-Fvb6-3-augustus-gene-232.41	- && B2IK67.1 RecName: Full=50S ribosomal protein L22 && PF00237:Ribosomal protein L22p/L17e
maker-Fvb6-4-snap-gene-312.55	- && P59226.2 RecName: Full=Histone H3.2; AltName: Full=Histone H3.1 >P69246.2 RecName: Full=Histone H3.2 >P69248.2 RecName: Full=Histone H3.2 >Q71T45.3 RecName: Full=Histone H3.2 >Q6LBE3.3 RecName: Full=Histone H3.2 >Q6LCK1.3 RecName: Full=Histone H3.2 >Q76MV0.1 RecName: Full=Histone H3.2 >Q2RAD9.1 RecName: Full=Histone H3.2 >A2Y533.1 RecName: Full=Histone H3.2 && PF00125:Core histone H2A/H2B/H3…
maker-Fvb6-2-snap-gene-230.83	- && - && PF04398:Protein of unknown function, DUF538
maker-Fvb4-4-snap-gene-80.52	- && O48962.1 RecName: Full=Probable 3-beta-hydroxysteroid-Delta(8),Delta(7)-isomerase; AltName: Full=Cholestenol Delta-isomerase; AltName: Full=Delta(8)-Delta(7) sterol isomerase; Short=D8-D7 sterol isomerase && PF05241:Emopamil binding protein
maker-Fvb1-1-augustus-gene-229.52	- && Q7XKU5.2 RecName: Full=2-oxoglutarate-dependent dioxygenase DAO; AltName: Full=Protein DIOXYGENASE FOR AUXIN OXIDATION >Q01IX6.1 RecName: Full=2-oxoglutarate-dependent dioxygenase DAO; AltName: Full=Protein DIOXYGENASE FOR AUXIN OXIDATION && PF14226:non-haem dioxygenase in morphine synthesis N-terminal|PF03171:2OG-Fe(II) oxygenase superfamily
maker-Fvb3-2-augustus-gene-226.25	- && P43287.2 RecName: Full=Aquaporin PIP2-2; AltName: Full=Plasma membrane intrinsic protein 2-2; Short=AtPIP2;2; AltName: Full=Plasma membrane intrinsic protein 2b; Short=PIP2b; AltName: Full=TMP2b; Contains: RecName: Full=Aquaporin PIP2-2, N-terminally processed && PF00230:Major intrinsic protein
maker-Fvb5-1-snap-gene-267.52	- && Q94CE3.1 RecName: Full=Beta carbonic anhydrase 5, chloroplastic; Short=AtbCA5; Short=AtbetaCA5; AltName: Full=Beta carbonate dehydratase 5; Flags: Precursor && PF00484:Carbonic anhydrase
maker-Fvb4-3-snap-gene-133.63	- && - && -
maker-Fvb3-1-augustus-gene-275.40	- && Q9LI74.1 RecName: Full=Protein CHUP1, chloroplastic; AltName: Full=Protein CHLOROPLAST UNUSUAL POSITIONING 1 && PF09585:Conserved hypothetical protein (Lin0512_fam)
maker-Fvb2-1-augustus-gene-146.47	- && Q42529.1 RecName: Full=Tryptophan synthase alpha chain, chloroplastic; AltName: Full=Indole-3-glycerol-phosphate lyase, chloroplastic; AltName: Full=Protein TRYPTOPHAN-REQUIRING 3; Flags: Precursor && PF12498:Basic leucine-zipper C terminal|PF00170:bZIP transcription factor
maker-Fvb2-3-augustus-gene-86.41	- && Q8VZK0.1 RecName: Full=E3 ubiquitin-protein ligase MIEL1; AltName: Full=MYB30-interacting E3 ligase 1 && PF05495:CHY zinc finger|PF14599:Zinc-ribbon|PF13639:Ring finger domain
maker-Fvb6-1-snap-gene-244.43	- && - && -
maker-Fvb3-2-snap-gene-254.35	- && Q0WQX7.1 RecName: Full=RHOMBOID-like protein 1; Short=AtRBL1 && PF01694:Rhomboid family
maker-Fvb1-1-augustus-gene-170.20	- && O49545.1 RecName: Full=Leucine-rich repeat receptor-like serine/threonine-protein kinase BAM1; AltName: Full=Protein BARELY ANY MERISTEM 1; Flags: Precursor && PF08263:Leucine rich repeat N-terminal domain|PF07714:Protein tyrosine kinase|PF13855:Leucine rich repeat
snap_masked-Fvb7-2-processed-gene-241.22	- && - && -
maker-Fvb4-3-snap-gene-206.58	- && Q0WQF7.2 RecName: Full=Dihydrolipoyllysine-residue acetyltransferase component 1 of pyruvate dehydrogenase complex, mitochondrial; AltName: Full=Dihydrolipoamide S-acetyltransferase component 1 of pyruvate dehydrogenase complex; AltName: Full=Pyruvate dehydrogenase complex component E2 1; Short=PDC-E2 1; Short=PDCE2 1; Flags: Precursor && PF00364:Biotin-requiring enzyme|PF02817:e3 binding do…
augustus_masked-Fvb4-3-processed-gene-143.0	- && P19515.2 RecName: Full=Lipase; AltName: Full=Triacylglycerol lipase; Flags: Precursor && PF01764:Lipase (class 3)
maker-Fvb4-3-snap-gene-91.73	- && - && -
augustus_masked-Fvb6-3-processed-gene-56.12	- && Q38997.2 RecName: Full=SNF1-related protein kinase catalytic subunit alpha KIN10; Short=AKIN10; AltName: Full=AKIN alpha-2; Short=AKINalpha2 && PF07734:F-box associated|PF00646:F-box domain|PF00069:Protein kinase domain
maker-Fvb5-4-snap-gene-226.66	- && P59169.2 RecName: Full=Histone H3.3; AltName: Full=Histone H3.2 >Q71V89.3 RecName: Full=Histone H3.3 >P69245.2 RecName: Full=Histone H3.3 >P69244.2 RecName: Full=Histone H3.3; AltName: Full=Histone H3.2; AltName: Full=Minor histone H3 >Q71H73.3 RecName: Full=Histone H3.3 >Q6RUR1.3 RecName: Full=Histone H3.3 >Q71U98.3 RecName: Full=Histone H3.3 >Q711T2.3 RecName: Full=Histone H3.3 >Q76N23.1 R…
maker-Fvb7-1-snap-gene-311.51	- && Q9FK07.1 RecName: Full=CLP protease regulatory subunit CLPX1, mitochondrial; Flags: Precursor && PF03145:Seven in absentia protein family
maker-Fvb5-2-augustus-gene-121.24	- && - && -
maker-Fvb6-3-augustus-gene-306.45	- && Q9ZUT3.1 RecName: Full=Protein ALUMINUM SENSITIVE 3; AltName: Full=ABC transporter I family member 16; Short=ABC transporter ABCI.16; Short=AtABCI16; AltName: Full=ybbM homolog protein && PF03649:Uncharacterised protein family (UPF0014)
maker-Fvb7-2-snap-gene-264.74	- && - && -
maker-Fvb1-1-augustus-gene-251.44	- && - && PF08137:DVL family
maker-Fvb4-3-augustus-gene-181.33	- && - && -
maker-Fvb2-1-augustus-gene-223.35	- && - && -
augustus_masked-Fvb4-3-processed-gene-144.7	- && Q9SRQ1.1 RecName: Full=Cytochrome P450 89A9 && PF00067:Cytochrome P450
maker-Fvb2-2-augustus-gene-143.20	- && - && -
maker-Fvb3-3-augustus-gene-53.30	- && Q8GUN2.1 RecName: Full=Adenylylsulfatase HINT1; AltName: Full=HIS triad family protein 3; AltName: Full=Histidine triad nucleotide-binding protein 1 && PF01230:HIT domain
augustus_masked-Fvb2-2-processed-gene-222.4	- && Q39255.1 RecName: Full=SKP1-like protein 1A; Short=SKP1-like 1; AltName: Full=UFO-binding protein 1 && PF03931:Skp1 family, tetramerisation domain|PF01466:Skp1 family, dimerisation domain
maker-Fvb3-4-augustus-gene-193.47	- && Q9FN32.1 RecName: Full=Protein yippee-like At5g53940 && PF03226:Yippee zinc-binding/DNA-binding /Mis18, centromere assembly
snap_masked-Fvb6-1-processed-gene-256.32	- && - && -
LinkID-violet
augustus_masked-Fvb6-4-processed-gene-142.9	- && Q9SJ54.1 RecName: Full=NDR1/HIN1-like protein 12 && PF03168:Late embryogenesis abundant protein
maker-Fvb4-3-augustus-gene-278.15	- && O23016.1 RecName: Full=Probable voltage-gated potassium channel subunit beta; AltName: Full=K(+) channel subunit beta; AltName: Full=Potassium voltage beta 1; Short=KV-beta1 && PF00248:Aldo/keto reductase family
novel.1258	- && P0CH04.1 RecName: Full=Polyubiquitin; Contains: RecName: Full=Ubiquitin; Flags: Precursor >P0CH05.1 RecName: Full=Polyubiquitin; Contains: RecName: Full=Ubiquitin; Flags: Precursor && PF00240:Ubiquitin family
maker-Fvb6-2-snap-gene-4.51	- && Q96253.3 RecName: Full=ATP synthase subunit epsilon, mitochondrial; Short=ATPase subunit epsilon && -
maker-Fvb1-3-snap-gene-32.80	- && Q9XG80.1 RecName: Full=Probable phospholipase A2 homolog 1; Flags: Precursor && -
maker-Fvb7-3-snap-gene-70.54	- && Q9M2S7.1 RecName: Full=Peptidyl-prolyl cis-trans isomerase FKBP20-1; Short=PPIase FKBP20-1; AltName: Full=FK506-binding protein 20-1; Short=AtFKBP20-1; AltName: Full=Immunophilin FKBP20-1; AltName: Full=Rotamase && PF00254:FKBP-type peptidyl-prolyl cis-trans isomerase
maker-Fvb3-4-augustus-gene-200.49	- && Q9MAH3.1 RecName: Full=Protein DJ-1 homolog B; Short=AtDJ1B; Flags: Precursor && PF01965:DJ-1/PfpI family
novel.629	- && Q9SHE7.3 RecName: Full=Ubiquitin-NEDD8-like protein RUB1; Contains: RecName: Full=Ubiquitin; Contains: RecName: Full=NEDD8-like protein RUB1; AltName: Full=Ubiquitin-related protein 1; Short=AtRUB1; Flags: Precursor && PF00240:Ubiquitin family
maker-Fvb3-4-augustus-gene-193.52	- && O04017.1 RecName: Full=Protein CUP-SHAPED COTYLEDON 2; AltName: Full=NAC domain-containing protein 98; Short=ANAC098; AltName: Full=NAC domain-containing protein CUC2 && PF02365:No apical meristem (NAM) protein
maker-Fvb7-3-augustus-gene-35.44	- && Q9FJ95.1 RecName: Full=Sorbitol dehydrogenase; AltName: Full=L-iditol 2-dehydrogenase && PF08240:Alcohol dehydrogenase GroES-like domain|PF00107:Zinc-binding dehydrogenase
maker-Fvb5-1-augustus-gene-198.37	- && O04421.2 RecName: Full=Signal recognition particle 14 kDa protein; Short=SRP14 && PF02290:Signal recognition particle 14kD protein
snap_masked-Fvb4-2-processed-gene-153.15	- && Q8W468.1 RecName: Full=Probable E3 ubiquitin-protein ligase ARI8; AltName: Full=ARIADNE-like protein ARI8; AltName: Full=Protein ariadne homolog 8; AltName: Full=RING-type E3 ubiquitin transferase ARI8 && PF01485:IBR domain, a half RING-finger domain
snap_masked-Fvb6-1-processed-gene-305.61	- && Q8BKU8.1 RecName: Full=Transmembrane protein 87B; Flags: Precursor && PF06814:Lung seven transmembrane receptor
maker-Fvb4-4-augustus-gene-43.38	- && Q9C658.1 RecName: Full=Protein decapping 5 && PF09532:FDF domain|PF12701:Scd6-like Sm domain
maker-Fvb1-2-snap-gene-58.61	- && Q5XEM9.1 RecName: Full=PHD finger protein ALFIN-LIKE 5; Short=Protein AL5; Contains: RecName: Full=PHD finger protein ALFIN-LIKE 5, N-terminally processed && PF12165:Domain of unknown function (DUF3594)|PF00628:PHD-finger
maker-Fvb3-4-augustus-gene-45.25	- && O64738.1 RecName: Full=Zinc transporter 6, chloroplastic; AltName: Full=ZRT/IRT-like protein 6; Flags: Precursor && PF02535:ZIP Zinc transporter
maker-Fvb1-2-augustus-gene-22.49	- && Q42538.1 RecName: Full=Serine acetyltransferase 5; Short=AtSAT-5; AltName: Full=AtSERAT1;1; AltName: Full=SAT-c && PF00132:Bacterial transferase hexapeptide (six repeats)|PF06426:Serine acetyltransferase, N-terminal
augustus_masked-Fvb7-3-processed-gene-173.10	- && Q9AT54.1 RecName: Full=Scopoletin glucosyltransferase; AltName: Full=Phenylpropanoid:glucosyltransferase 1 && PF00201:UDP-glucoronosyl and UDP-glucosyl transferase
augustus_masked-Fvb1-3-processed-gene-55.0	- && F4ILY9.1 RecName: Full=Amino acid transporter ANTL1; AltName: Full=Aromatic and neutral amino acid transporter-like protein 1 && PF01490:Transmembrane amino acid transporter protein
maker-Fvb3-1-augustus-gene-48.28	- && - && -
novel.665	- && Q9NVA4.2 RecName: Full=Transmembrane protein 184C; AltName: Full=Transmembrane protein 34 && -
maker-Fvb2-1-augustus-gene-81.46	- && P14766.2 RecName: Full=Fructose-1,6-bisphosphatase, cytosolic; Short=FBPase; AltName: Full=D-fructose-1,6-bisphosphate 1-phosphohydrolase && PF00316:Fructose-1-6-bisphosphatase
snap_masked-Fvb2-3-processed-gene-31.24	- && - && -
snap_masked-Fvb2-3-processed-gene-44.46	- && Q9LM92.1 RecName: Full=Small nuclear ribonucleoprotein SmD3b; Short=SmD3-b; AltName: Full=snRNP core protein D3-b && PF01423:LSM domain
maker-Fvb4-3-augustus-gene-102.47	- && P92792.1 RecName: Full=Mitochondrial import receptor subunit TOM20; AltName: Full=Translocase of outer membrane 20 kDa subunit && PF06552:Plant specific mitochondrial import receptor subunit TOM20
augustus_masked-Fvb2-2-processed-gene-21.6	- && Q9SL95.1 RecName: Full=Molybdate transporter 1; AltName: Full=Sulfate transporter like protein 5.2 && PF16983:Molybdate transporter of MFS superfamily
maker-Fvb5-1-augustus-gene-122.43	- && Q9ZQP1.2 RecName: Full=Putative dual specificity protein phosphatase DSP8 && PF00782:Dual specificity phosphatase, catalytic domain
maker-Fvb6-3-augustus-gene-99.41	- && Q9LDU6.1 RecName: Full=7-dehydrocholesterol reductase; Short=7-DHC reductase; AltName: Full=Protein DWARF 5; AltName: Full=Sterol Delta(7)-reductase && PF01222:Ergosterol biosynthesis ERG4/ERG24 family
maker-Fvb5-2-augustus-gene-100.31	- && Q96499.3 RecName: Full=60S ribosomal protein L44 && PF00935:Ribosomal protein L44
maker-Fvb6-4-augustus-gene-68.35	- && Q8BKU8.1 RecName: Full=Transmembrane protein 87B; Flags: Precursor && PF06814:Lung seven transmembrane receptor
augustus_masked-Fvb2-1-processed-gene-132.4	- && Q96533.2 RecName: Full=Alcohol dehydrogenase class-3; AltName: Full=Alcohol dehydrogenase class-III; AltName: Full=Glutathione-dependent formaldehyde dehydrogenase; Short=FALDH; Short=FDH; Short=GSH-FDH; AltName: Full=S-(hydroxymethyl)glutathione dehydrogenase && PF08240:Alcohol dehydrogenase GroES-like domain|PF00107:Zinc-binding dehydrogenase
augustus_masked-Fvb5-4-processed-gene-224.10	- && Q9M0S5.2 RecName: Full=Isoamylase 3, chloroplastic; Short=AtISA3; Flags: Precursor && PF02922:Carbohydrate-binding module 48 (Isoamylase N-terminal domain)
maker-Fvb4-2-snap-gene-64.61	- && Q9FN03.1 RecName: Full=Ultraviolet-B receptor UVR8; AltName: Full=Protein UV-B RESISTANCE 8; AltName: Full=RCC1 domain-containing protein UVR8 && PF00415:Regulator of chromosome condensation (RCC1) repeat
augustus_masked-Fvb1-4-processed-gene-25.8	- && Q9SZE1.1 RecName: Full=Probable 3-hydroxyisobutyrate dehydrogenase-like 1, mitochondrial; Short=HIBADH-like; Flags: Precursor && PF14833:NAD-binding of NADP-dependent 3-hydroxyisobutyrate dehydrogenase|PF03446:NAD binding domain of 6-phosphogluconate dehydrogenase
maker-Fvb7-2-augustus-gene-22.27	- && P51428.1 RecName: Full=Ribosomal protein S10, mitochondrial && PF00338:Ribosomal protein S10p/S20e
maker-Fvb4-1-augustus-gene-140.44	- && - && -
maker-Fvb7-4-augustus-gene-26.58	- && A8WFS8.1 RecName: Full=Post-GPI attachment to proteins factor 3; AltName: Full=PER1-like domain-containing protein 1; Flags: Precursor && PF04080:Per1-like
maker-Fvb7-4-augustus-gene-221.35	- && P93447.3 RecName: Full=Elongation factor 1-delta; Short=EF-1-delta; AltName: Full=Elongation factor 1B-beta; AltName: Full=eEF-1B beta && PF00736:EF-1 guanine nucleotide exchange domain
maker-Fvb6-1-augustus-gene-112.30	- && - && -
maker-Fvb1-3-augustus-gene-60.43	- && Q94K80.1 RecName: Full=La-related protein 1C; Short=AtLARP1c && PF05383:La domain
maker-Fvb6-4-augustus-gene-42.38	- && Q9S9K7.1 RecName: Full=Probable histone H2AXb; AltName: Full=HTA3 && -
maker-Fvb7-3-augustus-gene-60.48	- && Q39224.1 RecName: Full=Protein SRG1; Short=AtSRG1; AltName: Full=Protein SENESCENCE-RELATED GENE 1 && PF03171:2OG-Fe(II) oxygenase superfamily|PF14226:non-haem dioxygenase in morphine synthesis N-terminal
maker-Fvb2-4-augustus-gene-49.11	- && Q9XIM7.1 RecName: Full=Cold-regulated 413 plasma membrane protein 1; Short=AtCOR413-PM1; AltName: Full=WCOR413-like protein && PF05562:Cold acclimation protein WCOR413
maker-Fvb3-3-snap-gene-286.30	- && - && -
maker-Fvb6-1-snap-gene-346.58	- && Q9FY64.1 RecName: Full=40S ribosomal protein S15-4 && PF00203:Ribosomal protein S19
augustus_masked-Fvb3-1-processed-gene-83.12	- && - && -
maker-Fvb5-3-augustus-gene-8.41	- && Q9SZ15.1 RecName: Full=Protein HOMOLOG OF MAMMALIAN LYST-INTERACTING PROTEIN 5; AltName: Full=Protein EXTENSIN-LIKE; Short=EXT-LIKE && PF04652:Vta1 like
maker-Fvb3-3-augustus-gene-54.34	- && Q9LTV6.1 RecName: Full=Peroxisomal 2,4-dienoyl-CoA reductase && PF00106:short chain dehydrogenase
novel.181	- && - && -
maker-Fvb5-1-augustus-gene-72.48	- && Q9SLP1.1 RecName: Full=Cytochrome P450 78A9 && PF00067:Cytochrome P450
maker-Fvb2-3-augustus-gene-120.31	- && Q9FMR9.1 RecName: Full=RuvB-like protein 1; AltName: Full=49 kDa TATA box-binding protein-interacting protein homolog; Short=AtTIP49a; AltName: Full=Ruv DNA-helicase-like protein && PF06068:TIP49 C-terminus
maker-Fvb7-1-augustus-gene-2.29	- && - && -
maker-Fvb3-1-augustus-gene-115.45	- && Q8L9X2.1 RecName: Full=Chaperonin-like RbcX protein 2, chloroplastic; Short=AtRBCX2; Flags: Precursor && PF02341:RbcX protein
maker-Fvb7-2-snap-gene-135.54	- && - && -
maker-Fvb2-4-augustus-gene-226.56	- && O82197.1 RecName: Full=Vacuolar protein sorting-associated protein 32 homolog 1; Short=AtVPS32-1; AltName: Full=Charged multivesicular body protein 4 homolog 1; AltName: Full=ESCRT-III complex subunit VPS32 homolog 1 && PF03357:Snf7
maker-Fvb2-3-augustus-gene-103.48	- && Q9SMU7.1 RecName: Full=Signal recognition particle 9 kDa protein; Short=SRP9 && PF05486:Signal recognition particle 9 kDa protein (SRP9)
maker-Fvb1-3-snap-gene-180.41	- && Q21102.1 RecName: Full=DPH3 homolog && -
maker-Fvb2-1-snap-gene-219.76	- && - && PF13414:TPR repeat
maker-Fvb2-4-augustus-gene-153.55	- && - && PF12552:Protein of unknown function (DUF3741)|PF14309:Domain of unknown function (DUF4378)
snap_masked-Fvb6-4-processed-gene-114.16	- && Q9LFP7.1 RecName: Full=Probable receptor-like protein kinase At5g15080 && PF00069:Protein kinase domain
snap_masked-Fvb7-4-processed-gene-29.19	- && - && -
augustus_masked-Fvb1-2-processed-gene-99.4	- && Q9SCS3.1 RecName: Full=Phosphoglycerate mutase-like protein 4 && PF00300:Histidine phosphatase superfamily (branch 1)
maker-Fvb7-4-snap-gene-196.18	- && Q06555.1 RecName: Full=Exoenzymes regulatory protein AepA; Flags: Precursor && PF07969:Amidohydrolase family
maker-Fvb6-2-augustus-gene-358.43	- && Q9C8L4.3 RecName: Full=Persulfide dioxygenase ETHE1 homolog, mitochondrial; AltName: Full=Glyoxalase II; Short=Glx II; AltName: Full=Sulfur dioxygenase ETHE1; Flags: Precursor && PF00753:Metallo-beta-lactamase superfamily
augustus_masked-Fvb2-1-processed-gene-151.17	- && P34788.1 RecName: Full=40S ribosomal protein S18 && PF00416:Ribosomal protein S13/S18
maker-Fvb5-4-augustus-gene-186.22	- && Q7SC98.1 RecName: Full=Diphthamide biosynthesis protein 1 && PF01866:Putative diphthamide synthesis protein
maker-Fvb3-4-snap-gene-186.44	- && - && -
maker-Fvb6-2-augustus-gene-233.45	- && Q96NC0.1 RecName: Full=Zinc finger matrin-type protein 2 >Q9CPW7.1 RecName: Full=Zinc finger matrin-type protein 2 && -
augustus_masked-Fvb7-1-processed-gene-121.9	- && Q9LNC0.1 RecName: Full=Pentatricopeptide repeat-containing protein At1g06270 && PF13041:PPR repeat family
maker-Fvb7-1-augustus-gene-136.32	- && Q9M219.1 RecName: Full=Transcription termination factor MTEF18, mitochondrial; AltName: Full=Mitochondrial transcription termination factor 18; AltName: Full=Protein SUPPRESSOR OF HOT1-4 1; Flags: Precursor && -
maker-Fvb4-1-augustus-gene-114.30	- && Q4TU14.1 RecName: Full=E3 ubiquitin-protein ligase RHF1A; AltName: Full=RING-H2 finger F1a; AltName: Full=RING-H2 zinc finger protein RHF1a && PF13639:Ring finger domain
maker-Fvb1-3-augustus-gene-199.21	- && Q5XUX6.1 RecName: Full=RecQ-mediated genome instability protein 1; AltName: Full=BLM-associated protein of 75 kDa homolog; Short=BLAP75 && PF16099:Recq-mediated genome instability protein 1, C-terminal OB-fold|PF08585:RecQ mediated genome instability protein
maker-Fvb4-3-augustus-gene-140.18	- && Q944A6.1 RecName: Full=Sucrose nonfermenting 4-like protein; Short=SNF4; AltName: Full=CBS domain-containing protein CBSCBS3; AltName: Full=SNF1-related protein kinase regulatory subunit betagamma; Short=AKIN subunit betagamma; Short=AKINbetagamma && PF00571:CBS domain|PF16561:Glycogen recognition site of AMP-activated protein kinase
augustus_masked-Fvb1-1-processed-gene-136.7	- && Q9LV93.1 RecName: Full=ABC transporter F family member 5; Short=ABC transporter ABCF.5; Short=AtABCF5; AltName: Full=GCN20-type ATP-binding cassette protein GCN5 && PF12848:ABC transporter|PF00005:ABC transporter
augustus_masked-Fvb3-2-processed-gene-125.8	- && - && -
maker-Fvb5-1-augustus-gene-9.39	- && - && -
maker-Fvb7-1-augustus-gene-63.27	- && Q93XM7.1 RecName: Full=Mitochondrial carnitine/acylcarnitine carrier-like protein; AltName: Full=Carnitine/acylcarnitine translocase-like protein; Short=CAC-like protein; AltName: Full=Protein A BOUT DE SOUFFLE && PF00153:Mitochondrial carrier protein
maker-Fvb3-1-augustus-gene-298.45	- && - && -
maker-Fvb4-3-augustus-gene-64.55	- && Q4V3B8.1 RecName: Full=Signal peptide peptidase-like 3; Short=AtSPPL3; Flags: Precursor && PF02225:PA domain|PF04258:Signal peptide peptidase
maker-Fvb1-2-augustus-gene-24.61	- && Q9C5D7.1 RecName: Full=Probable caffeoyl-CoA O-methyltransferase At4g26220; AltName: Full=Trans-caffeoyl-CoA 3-O-methyltransferase; Short=CCoAMT; Short=CCoAOMT && PF01596:O-methyltransferase
maker-Fvb7-2-augustus-gene-188.46	- && - && PF00534:Glycosyl transferases group 1
augustus_masked-Fvb2-2-processed-gene-60.1	- && Q8W034.1 RecName: Full=Heterogeneous nuclear ribonucleoprotein 1; Short=hnRNP1 && PF00076:RNA recognition motif. (a.k.a. RRM, RBD, or RNP domain)
maker-Fvb7-4-snap-gene-52.72	- && Q8BZI6.2 RecName: Full=Protein GUCD1; AltName: Full=Guanylyl cyclase domain-containing protein 1; AltName: Full=Protein LLN4 && PF09778:Guanylylate cyclase
maker-Fvb1-1-snap-gene-31.26	- && - && -
maker-Fvb4-2-snap-gene-79.62	- && Q9SAA9.1 RecName: Full=Sterol 14-demethylase; AltName: Full=Cytochrome P450 51A2; AltName: Full=Cytochrome P450 51G1; Short=AtCYP51; AltName: Full=Obtusifoliol 14-demethylase; AltName: Full=Protein EMBRYO DEFECTIVE 1738 && PF00067:Cytochrome P450
snap_masked-Fvb2-3-processed-gene-128.17	- && - && -
snap_masked-Fvb2-1-processed-gene-79.16	- && - && -
snap_masked-Fvb5-2-processed-gene-175.24	- && - && -
LinkID-white
snap_masked-Fvb3-1-processed-gene-24.18	- && - && -
augustus_masked-Fvb2-1-processed-gene-247.6	- && - && PF01918:Alba
maker-Fvb7-3-augustus-gene-240.26	- && P22778.1 RecName: Full=ATP synthase subunit O, mitochondrial; AltName: Full=Oligomycin sensitivity conferral protein; Short=OSCP; Flags: Precursor [Ipomoea batatas] && PF00213:ATP synthase delta (OSCP) subunit
augustus_masked-Fvb1-1-processed-gene-73.3	- && - && -
maker-Fvb1-1-augustus-gene-158.30	- && P48348.2 RecName: Full=14-3-3-like protein GF14 kappa; AltName: Full=General regulatory factor 8 && PF00244:14-3-3 protein
maker-Fvb5-3-augustus-gene-93.39	- && O04486.1 RecName: Full=Ras-related protein RABA2a; Short=AtRABA2a; AltName: Full=Ras-related protein Rab11C; Short=AtRab11C; Flags: Precursor && PF00071:Ras family
maker-Fvb6-4-augustus-gene-216.37	- && Q9XHS0.1 RecName: Full=40S ribosomal protein S12 && PF01248:Ribosomal protein L7Ae/L30e/S12e/Gadd45 family
maker-Fvb6-1-augustus-gene-55.69	- && - && -
maker-Fvb2-1-snap-gene-38.24	- && Q9XIA7.1 RecName: Full=Mitochondrial import receptor subunit TOM6 homolog; AltName: Full=Translocase of outer membrane 6 kDa subunit homolog && -
maker-Fvb3-4-snap-gene-243.48	- && Q94AP0.1 RecName: Full=Allantoinase; Short=AtALN && PF01979:Amidohydrolase family
augustus_masked-Fvb5-3-processed-gene-153.6	- && P38385.1 RecName: Full=Protein transport protein Sec61 subunit gamma && PF00584:SecE/Sec61-gamma subunits of protein translocation complex
maker-Fvb5-4-augustus-gene-203.31	- && P00062.1 RecName: Full=Cytochrome c && PF00034:Cytochrome c
maker-Fvb1-3-augustus-gene-109.30	- && Q9T070.1 RecName: Full=Cytochrome c oxidase subunit 6a, mitochondrial; Short=AtCOX6a; Flags: Precursor && -
maker-Fvb1-3-augustus-gene-12.43	- && O22060.1 RecName: Full=Probable sucrose-phosphate synthase 1; AltName: Full=UDP-glucose-fructose-phosphate glucosyltransferase 1 && PF00534:Glycosyl transferases group 1|PF00862:Sucrose synthase|PF05116:Sucrose-6F-phosphate phosphohydrolase
maker-Fvb2-3-augustus-gene-81.55	- && O82238.1 RecName: Full=NADH dehydrogenase [ubiquinone] iron-sulfur protein 5-A && -
maker-Fvb2-2-augustus-gene-122.37	- && Q9SJ96.1 RecName: Full=DNA-directed RNA polymerases II and V subunit 6B && PF01192:RNA polymerase Rpb6
maker-Fvb3-3-snap-gene-143.43	- && Q9FMR5.1 RecName: Full=Vesicle-associated membrane protein 714; Short=AtVAMP714 && PF00957:Synaptobrevin|PF13774:Regulated-SNARE-like domain
maker-Fvb6-1-augustus-gene-186.45	- && Q94G00.1 RecName: Full=Peptidyl-prolyl cis-trans isomerase Pin1; Short=PPIase Pin1; AltName: Full=MdPin1; AltName: Full=Rotamase Pin1 && PF00639:PPIC-type PPIASE domain
maker-Fvb6-3-augustus-gene-282.27	- && Q43497.1 RecName: Full=Monodehydroascorbate reductase; Short=MDAR; AltName: Full=Ascorbate free radical reductase; Short=AFR reductase && PF07992:Pyridine nucleotide-disulphide oxidoreductase
maker-Fvb2-4-snap-gene-140.53	- && Q38935.2 RecName: Full=Peptidyl-prolyl cis-trans isomerase FKBP15-1; Short=PPIase FKBP15-1; AltName: Full=15 kDa FK506-binding protein; Short=15 kDa FKBP; AltName: Full=FK506-binding protein 15-1; Short=AtFKBP15-1; AltName: Full=FK506-binding protein 2-1; AltName: Full=Immunophilin FKBP15-1; AltName: Full=Rotamase; Flags: Precursor && PF00254:FKBP-type peptidyl-prolyl cis-trans isomerase
maker-Fvb6-2-augustus-gene-283.72	- && Q9LK22.1 RecName: Full=Plant UBX domain-containing protein 1; Short=PUX1; AltName: Full=CDC48-interacting UBX-domain protein 1 && PF00789:UBX domain
maker-Fvb4-2-snap-gene-3.55	- && Q5VNM3.1 RecName: Full=DEAD-box ATP-dependent RNA helicase 2 && PF00270:DEAD/DEAH box helicase|PF00271:Helicase conserved C-terminal domain
augustus_masked-Fvb4-4-processed-gene-82.0	- && Q9FIJ4.1 RecName: Full=DNA repair RAD52-like protein 2, chloroplastic; AltName: Full=Organellar DNA-binding protein 2; Flags: Precursor && PF08609:Nucleotide exchange factor Fes1
maker-Fvb6-4-snap-gene-94.41	- && Q9LZM7.1 RecName: Full=PRA1 family protein A1; Short=AtPRA1.A1 && PF03208:PRA1 family protein
maker-Fvb3-4-augustus-gene-212.44	- && - && -
maker-Fvb6-2-augustus-gene-188.45	- && O24466.1 RecName: Full=Ras-related protein RABE1a; Short=AtRABE1a; AltName: Full=Ras-related protein Rab8B; Short=AtRab8B && PF00071:Ras family
maker-Fvb7-2-snap-gene-6.63	- && Q9FI39.1 RecName: Full=Cytochrome P450 705A5; AltName: Full=Thalian-diol desaturase; Short=AtTHAD && PF00736:EF-1 guanine nucleotide exchange domain
augustus_masked-Fvb1-3-processed-gene-242.8	- && Q9SV68.1 RecName: Full=Putative quinone-oxidoreductase homolog, chloroplastic && PF13602:Zinc-binding dehydrogenase
maker-Fvb3-4-augustus-gene-34.54	- && Q9FKT4.1 RecName: Full=KH domain-containing protein At5g56140; AltName: Full=Quaking-like protein 2 && PF16544:Homodimerisation region of STAR domain protein
maker-Fvb6-3-augustus-gene-269.44	- && P46270.1 RecName: Full=Cytochrome b-c1 complex subunit 9; AltName: Full=Complex III subunit 9; AltName: Full=Complex III subunit X; AltName: Full=Ubiquinol-cytochrome c reductase complex 8.0 kDa protein && PF05365:Ubiquinol-cytochrome C reductase, UQCRX/QCR9 like
maker-Fvb2-2-augustus-gene-109.38	- && Q54CU7.1 RecName: Full=Trafficking protein particle complex subunit 2-like protein && PF04628:Sedlin, N-terminal conserved region
augustus_masked-Fvb7-2-processed-gene-77.14	- && Q9LPF6.1 RecName: Full=Probable purine permease 11; Short=AtPUP11 && PF16913:Purine nucleobase transmembrane transport|PF00071:Ras family
snap_masked-Fvb4-2-processed-gene-78.27	- && Q10137.1 RecName: Full=Sec14 cytosolic factor; AltName: Full=Phosphatidylinositol/phosphatidyl-choline transfer protein; Short=PI/PC TP; AltName: Full=Sporulation-specific protein 20 && PF00650:CRAL/TRIO domain
maker-Fvb5-1-augustus-gene-13.36	- && Q9ZVJ2.1 RecName: Full=Uncharacterized protein At2g38710 && PF01871:AMMECR1
maker-Fvb6-1-augustus-gene-127.16	- && Q93Z24.1 RecName: Full=Beta-galactosidase 17; Short=Lactase 17; Flags: Precursor && PF01301:Glycosyl hydrolases family 35
maker-Fvb6-3-augustus-gene-40.32	- && - && PF01323:DSBA-like thioredoxin domain
maker-Fvb1-1-snap-gene-195.42	- && Q9FH99.1 RecName: Full=F-box protein At5g67140 && PF12937:F-box-like
maker-Fvb3-1-augustus-gene-140.16	- && Q8VWF6.1 RecName: Full=Protein STRICTOSIDINE SYNTHASE-LIKE 3; Short=AtSSL3; AltName: Full=Strictosidine synthase 9; Short=AtSS9; Flags: Precursor && PF03088:Strictosidine synthase
maker-Fvb5-3-snap-gene-123.29	- && - && -
maker-Fvb7-3-augustus-gene-101.28	- && Q9CA27.1 RecName: Full=Ethylene-responsive transcription factor ERF118 && PF00847:AP2 domain
maker-Fvb2-1-augustus-gene-242.45	- && Q7X6P3.1 RecName: Full=Protein root UVB sensitive 1, chloroplastic; AltName: Full=Protein WEAK AUXIN RESPONSE 3; Flags: Precursor && PF04884:Vitamin B6 photo-protection and homoeostasis
maker-Fvb3-1-augustus-gene-195.24	- && - && -
maker-Fvb6-2-augustus-gene-8.33	- && - && PF08555:Eukaryotic family of unknown function (DUF1754)
maker-Fvb5-1-augustus-gene-97.50	- && Q9M9V8.1 RecName: Full=Calcium-dependent protein kinase 10; AltName: Full=Calcium-dependent protein kinase isoform CDPK1; Short=AtCDPK1 && PF13499:EF-hand domain pair|PF00069:Protein kinase domain
maker-Fvb2-1-augustus-gene-257.47	- && O82059.2 RecName: Full=Glucose-6-phosphate isomerase, cytosolic; Short=GPI; AltName: Full=Phosphoglucose isomerase; Short=PGI; AltName: Full=Phosphohexose isomerase; Short=PHI && PF00342:Phosphoglucose isomerase
augustus_masked-Fvb5-2-processed-gene-196.9	- && Q54PW5.1 RecName: Full=Diphthamide biosynthesis protein 1 && PF01866:Putative diphthamide synthesis protein
maker-Fvb1-3-augustus-gene-246.30	- && O81097.1 RecName: Full=DNA-directed RNA polymerases II and V subunit 8A; AltName: Full=RNA polymerase I, II and III 16.5 kDa subunit; Short=AtRPABC16.5 && PF03870:RNA polymerase Rpb8
maker-Fvb7-4-augustus-gene-80.36	- && Q8L7T3.1 RecName: Full=Ubiquitin-conjugating enzyme E2 20; AltName: Full=E2 ubiquitin-conjugating enzyme 20; AltName: Full=Ubiquitin carrier protein 20 && PF00179:Ubiquitin-conjugating enzyme
maker-Fvb6-4-augustus-gene-54.36	- && - && -
maker-Fvb2-3-augustus-gene-17.35	- && Q99JW2.1 RecName: Full=Aminoacylase-1; Short=ACY-1; AltName: Full=N-acyl-L-amino-acid amidohydrolase && PF07687:Peptidase dimerisation domain|PF01546:Peptidase family M20/M25/M40
novel.1412	- && - && -
novel.404	- && - && -
maker-Fvb2-2-augustus-gene-182.25	- && Q682V0.2 RecName: Full=DNA repair protein XRCC4 && PF06632:DNA double-strand break repair and V(D)J recombination protein XRCC4
maker-Fvb2-3-augustus-gene-11.41	- && Q9SSB8.1 RecName: Full=Cytochrome c oxidase subunit 5b-2, mitochondrial; Short=AtCOX5b-2; Flags: Precursor && PF01215:Cytochrome c oxidase subunit Vb
maker-Fvb3-4-augustus-gene-169.50	- && Q5M759.2 RecName: Full=Vacuolar protein sorting-associated protein 22 homolog 1; Short=AtVPS22-1; AltName: Full=ESCRT-II complex subunit VPS22 homolog 1 && PF04157:EAP30/Vps36 family
augustus_masked-Fvb4-3-processed-gene-147.10	- && Q69ZQ2.2 RecName: Full=Pre-mRNA-splicing factor ISY1 homolog && PF06246:Isy1-like splicing family
maker-Fvb6-3-snap-gene-317.66	- && Q9S814.1 RecName: Full=Ethylene-insensitive protein 2; Short=AtEIN2; Short=EIN-2; AltName: Full=Cytokinin-resistant protein AtCKR1; AltName: Full=Protein ORESARA 3; Contains: RecName: Full=EIN2-CEND; AltName: Full=EIN2C && PF01566:Natural resistance-associated macrophage protein
augustus_masked-Fvb3-2-processed-gene-246.6	- && Q9LZT0.3 RecName: Full=Histone H2B.7; AltName: Full=HTB11 && PF00125:Core histone H2A/H2B/H3/H4
maker-Fvb2-2-augustus-gene-119.36	- && O49048.2 RecName: Full=Vacuolar protein sorting-associated protein 45 homolog; Short=AtVPS45 && PF00995:Sec1 family
maker-Fvb5-3-snap-gene-271.58	- && A7YVD7.1 RecName: Full=NADH dehydrogenase (ubiquinone) complex I, assembly factor 6; Flags: Precursor && PF00494:Squalene/phytoene synthase
maker-Fvb1-1-augustus-gene-236.46	- && Q9ZQA8.1 RecName: Full=Polyadenylate-binding protein 7; Short=PABP-7; Short=Poly(A)-binding protein 7 && PF00076:RNA recognition motif. (a.k.a. RRM, RBD, or RNP domain)
maker-Fvb5-4-augustus-gene-147.22	- && Q9SAH9.1 RecName: Full=Cinnamoyl-CoA reductase 2; Short=AtCCR2 && PF01370:NAD dependent epimerase/dehydratase family
maker-Fvb2-1-snap-gene-130.31	- && Q93XY5.1 RecName: Full=Tetraspanin-18; AltName: Full=TOM2A homologous protein 2 && -
maker-Fvb1-3-augustus-gene-99.31	- && Q9SZV0.1 RecName: Full=Ribonuclease III domain-containing protein RNC1, chloroplastic; AltName: Full=Chloroplast ribonuclease III domain protein; Flags: Precursor && -
maker-Fvb4-3-augustus-gene-27.24	- && Q9ZU32.2 RecName: Full=Nicotinate-nucleotide pyrophosphorylase [carboxylating], chloroplastic; AltName: Full=Quinolinate phosphoribosyltransferase [decarboxylating]; Flags: Precursor && PF02749:Quinolinate phosphoribosyl transferase, N-terminal domain|PF01729:Quinolinate phosphoribosyl transferase, C-terminal domain
maker-Fvb5-4-augustus-gene-103.25	- && Q84WL9.1 RecName: Full=AP-2 complex subunit sigma; AltName: Full=Adaptor AP-2 17 kDa protein; AltName: Full=Adaptor-related protein complex 2 subunit sigma; AltName: Full=Clathrin assembly protein 2 small chain; AltName: Full=Clathrin coat assembly protein AP17; AltName: Full=Clathrin coat-associated protein AP17; AltName: Full=Sigma2-adaptin && -
maker-Fvb5-4-augustus-gene-242.21	- && Q6NQB7.1 RecName: Full=Beta-1,3-galactosyltransferase 7 && PF13334:Domain of unknown function (DUF4094)|PF01762:Galactosyltransferase
maker-Fvb1-4-snap-gene-154.40	- && Q9XGY6.1 RecName: Full=Long-chain-alcohol O-fatty-acyltransferase; AltName: Full=Wax synthase && PF13813:Membrane bound O-acyl transferase family
maker-Fvb1-3-augustus-gene-38.48	- && - && PF10998:Protein of unknown function (DUF2838)
maker-Fvb5-3-augustus-gene-113.32	- && - && -
maker-Fvb3-4-augustus-gene-124.25	- && A4IGU3.1 RecName: Full=Protein N-lysine methyltransferase METTL21A; AltName: Full=Methyltransferase-like protein 21A && PF10294:Lysine methyltransferase
maker-Fvb7-1-snap-gene-298.84	- && O65717.1 RecName: Full=Cyclic nucleotide-gated ion channel 1; Short=AtCNGC1; AltName: Full=Cyclic nucleotide- and calmodulin-regulated ion channel 1 && PF03226:Yippee zinc-binding/DNA-binding /Mis18, centromere assembly
snap_masked-Fvb5-1-processed-gene-75.33	- && Q9SGW3.1 RecName: Full=26S proteasome non-ATPase regulatory subunit 8 homolog A; AltName: Full=26S proteasome regulatory subunit RPN12a; Short=AtRPN12a; AltName: Full=26S proteasome regulatory subunit S14 homolog A && PF10075:CSN8/PSMD8/EIF3K family
maker-Fvb2-2-snap-gene-177.20	- && Q852K3.1 RecName: Full=Replication factor C subunit 5; Short=OsRFC5; AltName: Full=Activator 1 subunit 5 && -
maker-Fvb6-2-augustus-gene-222.34	- && Q8GYR4.1 RecName: Full=KH domain-containing protein At3g08620; AltName: Full=Quaking-like protein 4 && PF16544:Homodimerisation region of STAR domain protein
maker-Fvb1-2-augustus-gene-53.67	- && Q8L706.1 RecName: Full=Synaptotagmin-5; AltName: Full=NTMC2T2.1; AltName: Full=Synaptotagmin E && PF00168:C2 domain
augustus_masked-Fvb7-2-processed-gene-181.0	- && - && PF11595:Protein of unknown function (DUF3245)
maker-Fvb3-4-augustus-gene-45.21	- && - && PF08209:Sgf11 (transcriptional regulation protein)
maker-Fvb3-4-snap-gene-129.27	- && - && -
maker-Fvb4-3-augustus-gene-252.28	- && Q9FHH8.2 RecName: Full=Zinc finger protein CONSTANS-LIKE 5 && PF06203:CCT motif
maker-Fvb3-4-snap-gene-102.57	- && - && -
maker-Fvb3-1-augustus-gene-160.31	- && Q9SVD7.1 RecName: Full=Ubiquitin-conjugating enzyme E2 variant 1D; Short=Ubc enzyme variant 1D; AltName: Full=Protein MMS ZWEI HOMOLOG 4 && PF00179:Ubiquitin-conjugating enzyme
maker-Fvb5-1-snap-gene-129.61	- && - && -
maker-Fvb4-3-augustus-gene-18.74	- && - && -
maker-Fvb3-4-snap-gene-19.65	- && Q04006.1 RecName: Full=Protein UPS3, mitochondrial; AltName: Full=Genetic interactor of prohibitins protein 2; AltName: Full=Unprocessed MGM1 protein 3 && PF04707:PRELI-like family
maker-Fvb1-2-augustus-gene-39.63	- && - && -
maker-Fvb2-3-snap-gene-20.66	- && - && -
snap_masked-Fvb2-1-processed-gene-83.15	- && O49279.1 RecName: Full=SKP1-interacting partner 15; AltName: Full=F-box only protein 3 && PF07646:Kelch motif
novel.1547	- && Q9ASX5.1 RecName: Full=Uncharacterized aarF domain-containing protein kinase At5g05200, chloroplastic; Flags: Precursor && -
augustus_masked-Fvb6-1-processed-gene-274.0	- && Q945M8.1 RecName: Full=CASP-like protein 5B2; Short=AtCASPL5B2 && PF04535:Domain of unknown function (DUF588)
augustus_masked-Fvb3-4-processed-gene-263.10	- && Q94ID3.2 RecName: Full=Adenylate isopentenyltransferase 1, chloroplastic; Short=AtIPT1; AltName: Full=Adenylate dimethylallyltransferase 1; AltName: Full=Cytokinin synthase 1; Flags: Precursor && PF01715:IPP transferase
augustus_masked-Fvb7-1-processed-gene-221.11	- && Q9CA27.1 RecName: Full=Ethylene-responsive transcription factor ERF118 && PF00847:AP2 domain
maker-Fvb7-4-augustus-gene-141.43	- && Q93WY4.1 RecName: Full=Probable WRKY transcription factor 12; AltName: Full=WRKY DNA-binding protein 12 && PF03106:WRKY DNA -binding domain
augustus_masked-Fvb7-2-processed-gene-242.8	- && - && -
snap_masked-Fvb6-2-processed-gene-91.11	- && - && -
maker-Fvb7-1-augustus-gene-306.64	- && Q84WV9.1 RecName: Full=Glutaminyl-peptide cyclotransferase; AltName: Full=Glutaminyl cyclase && PF05096:Glutamine cyclotransferase
maker-Fvb2-4-augustus-gene-80.37	- && - && -
maker-Fvb2-3-augustus-gene-83.52	- && C7G304.1 RecName: Full=Galactinol synthase 2; Short=GolS-2; Short=SlGolS2 && PF06825:Heat shock factor binding protein 1|PF01501:Glycosyl transferase family 8
maker-Fvb2-3-augustus-gene-125.35	- && P17648.2 RecName: Full=Alcohol dehydrogenase && PF00107:Zinc-binding dehydrogenase|PF08240:Alcohol dehydrogenase GroES-like domain
snap_masked-Fvb3-1-processed-gene-117.22	- && - && -
maker-Fvb3-4-augustus-gene-154.21	- && - && -
augustus_masked-Fvb4-1-processed-gene-137.10	- && Q9FYL3.3 RecName: Full=ALBINO3-like protein 1, chloroplastic; AltName: Full=Arabidopsis thaliana envelope membrane integrase; AltName: Full=Protein ALBINA 4; Short=Ath4; AltName: Full=Protein ARTEMIS; Flags: Precursor && PF02096:60Kd inner membrane protein

## Sheet: Table S6
Table S6 The metabolites in positive and negative ion mode
POS
Compound_ID	Name	Formula	Molecular Weight	RT [min]	mzCloud_Results	mzVault_Results	MassList_Results	pos_HMGRC1	pos_HMGRC2	pos_HMGRC3	pos_HMGROE1	pos_HMGROE2	pos_HMGROE3	pos_HMGRR1	pos_HMGRR2	pos_HMGRR3	pos_QC1	pos_QC2	pos_QC3
Com_1233_pos	Υ-Glutamylcysteine	C8 H14 N2 O5 S	250.062	1.864	Full match	Full match	Full match	2.1868e+07	1.99282e+07	2.26081e+07	1.36908e+07	1.3022e+07	1.33521e+07	1.40895e+07	1.4887e+07	1.42882e+07	1.28887e+07	1.44389e+07	1.25903e+07
Com_1343_pos	(3β,5ξ,9ξ)-3,6,19-Trihydroxyurs-12-en-28-oic acid	C30 H48 O5	488.349	11.743	Full match	Full match	No results	1.92958e+07	2.02441e+07	1.82443e+07	7.18606e+06	6.62161e+06	6.22601e+06	9.24705e+06	8.07062e+06	7.8948e+06	9.59015e+06	9.84038e+06	8.97492e+06
Com_239_pos	Urocanic acid	C6 H6 N2 O2	138.043	1.604	Full match	Full match	Full match	3.78116e+07	4.34962e+07	3.37943e+07	2.1651e+08	2.2886e+08	2.17888e+08	5.15777e+07	5.73735e+07	6.34567e+07	9.34274e+07	1.09954e+08	1.10121e+08
Com_988_pos	Sorbic acid	C6 H8 O2	112.053	8.489	Full match	Full match	Full match	1.83321e+07	2.01226e+07	1.96843e+07	1.90424e+07	1.96174e+07	1.90932e+07	3.00175e+07	2.93888e+07	3.00291e+07	1.82191e+07	2.20509e+07	2.29088e+07
Com_1016_pos	N3,N4-Dimethyl-L-arginine	C8 H18 N4 O2	202.143	1.38	Full match	Full match	No results	2.98598e+07	2.82738e+07	2.95142e+07	1.95171e+07	1.97859e+07	2.00302e+07	2.30052e+07	2.09726e+07	2.24113e+07	1.94369e+07	2.12919e+07	2.15159e+07
Com_2086_pos	Naringeninchalcone	C15 H12 O5	272.068	9.353	Full match	Full match	Full match	9.27523e+06	1.02883e+07	9.97742e+06	8.79837e+06	9.16903e+06	9.20716e+06	6.78557e+06	6.6963e+06	7.3479e+06	7.67559e+06	7.47509e+06	7.36731e+06
Com_1422_pos	Methionine sulfoxide	C5 H11 N O3 S	165.046	1.945	Full match	Full match	No results	8.09373e+06	4.82009e+06	271834	1.35397e+07	1.91276e+07	9.93072e+06	1.22687e+07	1.27023e+07	7.72594e+06	4.46103e+06	5.59826e+06	7.24719e+06
Com_3331_pos	Cafestol	C20 H28 O3	316.203	11.202	Full match	Full match	Full match	3.65551e+06	4.05274e+06	4.51152e+06	2.31473e+06	2.05698e+06	1.90042e+06	2.16347e+06	2.51818e+06	3.01747e+06	2.82426e+06	2.41183e+06	2.78056e+06
Com_771_pos	Acetophenone	C8 H8 O	120.058	6.973	Full match	Full match	No results	4.07792e+07	4.5327e+07	4.56732e+07	2.57986e+07	2.98741e+07	2.88788e+07	2.78399e+07	2.65379e+07	2.59321e+07	3.67313e+07	3.2153e+07	2.98061e+07
Com_442_pos	N6-Acetyl-L-lysine	C8 H16 N2 O3	188.116	1.583	Full match	Full match	Full match	8.93809e+07	9.31609e+07	9.44561e+07	8.95289e+07	8.70949e+07	8.0554e+07	6.31765e+07	6.22925e+07	6.59468e+07	7.62255e+07	7.86155e+07	7.09546e+07
Com_2174_pos	Methyl caffeate	C10 H10 O4	194.058	6.583	Full match	Full match	Full match	8.9053e+06	8.74922e+06	8.67537e+06	5.09306e+06	5.41901e+06	5.29295e+06	8.12633e+06	8.82902e+06	9.00694e+06	6.31015e+06	6.68916e+06	5.9716e+06
Com_778_pos	Ellagic acid	C14 H6 O8	302.006	8.897	Full match	Full match	Full match	2.79577e+07	3.12031e+07	2.99382e+07	2.19252e+07	2.44787e+07	4.21926e+07	3.82625e+07	4.03241e+07	4.22427e+07	3.36892e+07	4.14149e+07	3.27044e+07
Com_2321_pos	Keracyanin	C27 H30 O15	594.158	7.593	Full match	Full match	Full match	2.44513e+06	1.75689e+06	1.99858e+06	4.11502e+06	4.00279e+06	4.79694e+06	7.46625e+06	8.03564e+06	6.95078e+06	3.33029e+06	3.14729e+06	3.06898e+06
Com_2995_pos	α-Linolenic acid	C18 H30 O2	278.224	13.914	Full match	Full match	Full match	3.20054e+06	2.8181e+06	2.52616e+06	4.05226e+06	3.91811e+06	4.09337e+06	5.19283e+06	4.42315e+06	4.2664e+06	3.10811e+06	1.97116e+06	1.56961e+06
Com_1180_pos	Nootkatone	C15 H22 O	218.167	10.558	Full match	Full match	Full match	2.01998e+07	2.15939e+07	2.15507e+07	2.25207e+07	2.16173e+07	2.05868e+07	2.08463e+07	2.27073e+07	2.0024e+07	2.07159e+07	2.0951e+07	2.0001e+07
Com_1306_pos	Pyridoxine	C8 H11 N O3	169.074	2.006	Full match	Full match	Full match	1.26312e+07	1.60692e+07	1.40075e+07	2.11935e+07	1.68058e+07	2.00182e+07	1.33881e+07	1.33658e+07	1.86754e+07	1.04364e+07	1.31624e+07	1.11041e+07
Com_383_pos	4-Phenylbutyric acid	C10 H12 O2	164.084	9.276	Full match	Full match	Full match	1.09965e+08	1.12582e+08	1.06203e+08	6.61495e+07	6.28546e+07	6.7507e+07	5.86216e+07	5.37027e+07	5.90394e+07	7.74721e+07	7.72796e+07	7.32473e+07
Com_2362_pos	Eicosapentaenoic acid	C20 H30 O2	302.224	12.222	Full match	Full match	Full match	8.04884e+06	8.47668e+06	8.16786e+06	2.93978e+06	3.8119e+06	2.71925e+06	5.27483e+06	5.03504e+06	4.33874e+06	4.7731e+06	4.02313e+06	4.05114e+06
Com_462_pos	Cysteinylglycine	C5 H10 N2 O3 S	178.041	1.765	Full match	Full match	Full match	6.66723e+07	6.19988e+07	6.7535e+07	4.76678e+07	6.67671e+07	6.88111e+07	8.5125e+07	4.81414e+07	5.17988e+07	3.94021e+07	2.88416e+07	3.76772e+07
Com_149_pos	trans-Cinnamaldehyde	C9 H8 O	132.057	8.03	Full match	Full match	Full match	3.52189e+08	3.68382e+08	3.83377e+08	2.58937e+08	2.89747e+08	2.83535e+08	4.41689e+08	4.34266e+08	4.04121e+08	3.17439e+08	3.35636e+08	4.29682e+08
Com_74_pos	5,7-dihydroxy-3-(4-hydroxyphenyl)-4H-chromen-4-one	C15 H10 O5	270.052	7.845	Full match	Full match	Full match	6.51665e+08	8.03831e+07	6.87153e+08	7.82417e+08	8.43134e+08	8.42788e+08	8.84348e+08	1.01521e+09	9.98771e+08	6.60301e+08	7.37576e+08	7.00145e+08
Com_53_pos	2-Hydroxycinnamic acid	C9 H8 O3	164.047	2.206	Full match	Full match	Full match	1.503e+09	1.58982e+09	1.50906e+09	1.40169e+09	1.41085e+09	1.43922e+09	1.02241e+09	1.01331e+09	1.04567e+09	1.22989e+09	1.31732e+09	1.44435e+09
Com_844_pos	N6,N6,N6-Trimethyl-L-lysine	C9 H20 N2 O2	188.152	1.281	Full match	Full match	No results	3.92453e+07	3.87365e+07	3.99672e+07	2.76655e+07	2.75905e+07	2.80931e+07	2.57551e+07	2.20685e+07	2.14773e+07	2.24167e+07	3.42507e+07	2.64592e+07
Com_2107_pos	Adenosine 5'-monophosphate	C10 H14 N5 O7 P	347.063	1.469	Full match	Full match	Full match	9.7e+06	9.23128e+06	6.90677e+06	2.48986e+06	2.8415e+06	3.67113e+06	2.84096e+06	2.33763e+06	2.65176e+06	2.75759e+06	2.44007e+06	2.77386e+06
Com_3_pos	Genistin	C21 H20 O10	432.105	7.845	Full match	Full match	Full match	8.2746e+09	8.1912e+09	8.43477e+09	9.62842e+09	1.04294e+10	1.05939e+10	1.18749e+10	1.24012e+10	1.16954e+10	1.03005e+10	1.02804e+10	1.01646e+10
Com_2854_pos	5'-S-Methyl-5'-thioadenosine	C11 H15 N5 O3 S	297.089	6.899	Full match	Full match	Full match	5.40402e+06	5.66129e+06	5.71286e+06	4.04077e+06	4.52329e+06	4.4527e+06	4.85814e+06	5.50839e+06	5.42959e+06	5.49001e+06	5.29125e+06	5.24776e+06
Com_62_pos	Choline	C5 H13 N O	103.1	1.298	Full match	Full match	No results	1.21071e+09	1.26923e+09	1.25148e+09	9.93493e+08	9.82086e+08	9.56065e+08	1.09633e+09	1.0177e+09	1.04263e+09	1.08086e+09	1.16363e+09	1.16946e+09
Com_1108_pos	Trifolin	C21 H20 O11	448.1	9.468	Full match	Full match	Full match	1.78658e+07	1.62385e+07	1.72213e+07	2.31264e+07	2.76693e+07	2.57011e+07	1.77262e+07	5.08253e+06	1.78845e+07	1.06873e+07	1.5079e+07	1.12559e+07
Com_1034_pos	Epicatechin	C15 H14 O6	290.078	7.663	Full match	Full match	Full match	2.90915e+07	2.80876e+07	2.91811e+07	2.20183e+07	2.33501e+07	2.37815e+07	1.92621e+07	1.74703e+07	1.95054e+07	2.07693e+07	2.07328e+07	2.06465e+07
Com_555_pos	3-[2-(3-Hydroxyphenyl)ethyl]-5-methoxyphenol	C15 H16 O3	244.11	9.266	Full match	Full match	Full match	6.87734e+07	6.68643e+07	6.57348e+07	4.7237e+07	5.07346e+07	5.15511e+07	3.68193e+07	3.61706e+07	3.62582e+07	5.2189e+07	4.57127e+07	4.92498e+07
Com_1611_pos	(2S)-2-(2-hydroxypropan-2-yl)-2H,3H,7H-furo[3,2-g]chromen-7-one	C14 H14 O4	246.089	6.972	Full match	Full match	Full match	1.39306e+07	1.49965e+07	1.35518e+07	7.84925e+06	8.85896e+06	8.40776e+06	8.97728e+06	7.65298e+06	7.26278e+06	1.00828e+07	7.90587e+06	8.08735e+06
Com_3109_pos	Corticosterone	C21 H30 O4	346.214	10.889	Full match	Full match	No results	4.60212e+06	4.60378e+06	4.53666e+06	3.50816e+06	4.44211e+06	3.90275e+06	4.47304e+06	4.73553e+06	4.62805e+06	3.67996e+06	3.39889e+06	3.91912e+06
Com_2170_pos	Dihydrokawain	C14 H16 O3	232.11	9.011	Full match	Full match	Full match	7.68302e+06	9.60335e+06	8.277e+06	5.37233e+06	6.38563e+06	5.9775e+06	6.98137e+06	7.31287e+06	5.6359e+06	6.20514e+06	6.56664e+06	7.22777e+06
Com_506_pos	Kaempferol	C15 H10 O6	286.047	9.63	Full match	Full match	Full match	4.89308e+07	5.00027e+07	4.65034e+07	6.78652e+07	6.82923e+07	7.64053e+07	7.1064e+07	6.92268e+07	7.43653e+07	6.61857e+07	6.37117e+07	6.72606e+07
Com_2701_pos	Indirubin	C16 H10 N2 O2	262.074	12.193	Full match	Full match	No results	208316	202049	201052	4.87447e+06	4.38288e+06	4.41157e+06	6.15828e+06	5.74015e+06	5.8119e+06	637350	489512	459456
Com_39_pos	4-Coumaric acid	C9 H8 O3	164.047	7.338	Full match	Full match	Full match	7.03673e+08	7.16572e+08	6.95946e+08	1.10813e+09	1.09317e+09	1.05605e+09	1.88282e+09	1.81724e+09	1.78545e+09	1.43126e+09	1.46853e+09	1.33612e+09
Com_312_pos	Pelargonidin	C15 H10 O5	270.052	8.568	Full match	Full match	Full match	6.89395e+07	7.9064e+07	7.92413e+07	1.05546e+08	1.09887e+08	1.0055e+08	1.36448e+08	1.34646e+08	1.19857e+08	9.17265e+07	7.95976e+07	6.89141e+07
Com_698_pos	D-Cysteine	C3 H7 N O2 S	121.02	2.424	Full match	Full match	No results	4.06059e+07	4.51194e+07	3.85041e+07	3.37621e+07	4.18746e+07	3.68413e+07	4.62827e+07	4.76666e+07	4.77426e+07	3.83278e+07	3.94097e+07	4.50513e+07
Com_445_pos	Glucose 1-phosphate	C6 H13 O9 P	260.029	1.421	Full match	Full match	Full match	5.34295e+07	6.16581e+07	6.2311e+07	9.48037e+07	8.18498e+07	7.8235e+07	5.38046e+07	5.52718e+07	5.40687e+07	4.89118e+07	5.37067e+07	6.58178e+07
Com_1434_pos	S-Adenosylmethionine	C15 H22 N6 O5 S	398.136	1.3	Full match	Full match	No results	1.59031e+07	1.83275e+07	1.38892e+07	1.1418e+07	1.53997e+07	1.28943e+07	1.71161e+07	1.68403e+07	1.50144e+07	9.39344e+06	1.13234e+07	1.09124e+07
Com_2256_pos	3,5-Dimethoxybenzoic acid	C9 H10 O4	182.058	8.53	Full match	Full match	Full match	8.11493e+06	8.50802e+06	9.12497e+06	2.55237e+06	2.67499e+06	2.42011e+06	2.42564e+06	2.42108e+06	2.2631e+06	4.07601e+06	4.62568e+06	4.41989e+06
Com_2512_pos	4-methoxy-6-[(E)-2-phenylethenyl]-2H-pyran-2-one	C14 H12 O3	228.078	6.972	Full match	Full match	Full match	7.11303e+06	7.50362e+06	6.76267e+06	4.412e+06	4.61415e+06	4.63783e+06	4.92464e+06	4.027e+06	3.86199e+06	4.70071e+06	4.08689e+06	4.2291e+06
Com_106_pos	L-Threonine	C4 H9 N O3	119.058	1.332	Full match	Full match	Full match	6.2602e+08	6.78458e+08	7.02551e+08	5.52408e+08	5.33325e+08	5.11842e+08	5.10264e+08	4.9911e+08	5.18568e+08	6.00086e+08	6.49483e+08	6.45048e+08
Com_3567_pos	cis-Resveratrol	C14 H12 O3	228.078	8.453	Full match	Full match	Full match	3.67931e+06	3.91503e+06	3.73827e+06	3.1245e+06	2.83254e+06	3.32973e+06	3.53633e+06	3.3934e+06	3.70652e+06	3.78631e+06	3.14215e+06	3.39998e+06
Com_373_pos	α-Pinene-2-oxide	C10 H16 O	152.12	9.514	Full match	Full match	Full match	1.13732e+08	1.15767e+08	1.17881e+08	9.69659e+07	9.57283e+07	9.5929e+07	7.88395e+07	7.80882e+07	7.65081e+07	9.30454e+07	9.35109e+07	9.22455e+07
Com_4537_pos	Esculin	C15 H16 O9	340.079	7.25	Full match	Full match	Full match	2.16278e+06	2.42197e+06	2.181e+06	1.56721e+06	1.48733e+06	1.89898e+06	2.25569e+06	1.93856e+06	2.06164e+06	1.25388e+06	1.43442e+06	1.05549e+06
Com_78_pos	8-Hydroxyquinoline	C9 H7 N O	145.053	5.979	Full match	Full match	Full match	9.20834e+08	9.32368e+08	8.79877e+08	1.0506e+09	1.11023e+09	1.05306e+09	7.08847e+08	7.1494e+08	7.22881e+08	9.25838e+08	8.98334e+08	8.9739e+08
Com_87_pos	L-Glutamic acid	C5 H9 N O4	147.053	1.337	Full match	Full match	Full match	7.63464e+08	7.8975e+08	7.71254e+08	7.28569e+08	7.18814e+08	6.9089e+08	8.357e+08	8.30708e+08	8.51292e+08	8.01779e+08	8.76066e+08	8.57689e+08
Com_304_pos	Panthenol	C9 H19 N O4	205.131	6.312	Full match	Full match	Full match	1.00368e+07	9.86657e+06	1.05337e+07	1.49745e+08	1.57216e+08	1.53196e+08	2.0938e+07	2.00262e+07	2.02019e+07	5.23818e+07	5.62315e+07	5.73086e+07
Com_1400_pos	Cytidine	C9 H13 N3 O5	243.085	1.471	Full match	Full match	Full match	1.84368e+07	1.7653e+07	1.90996e+07	1.63345e+07	1.48309e+07	1.33722e+07	8.30875e+06	6.54776e+06	6.41943e+06	1.07493e+07	1.13543e+07	1.03235e+07
Com_2856_pos	Naringenin	C15 H12 O5	272.068	9.684	Full match	Full match	Full match	3.69032e+06	3.8957e+06	3.95498e+06	5.96251e+06	6.06722e+06	5.87618e+06	4.71488e+06	5.05783e+06	5.59695e+06	4.0331e+06	4.47871e+06	4.43479e+06
Com_894_pos	Quercetin	C15 H10 O7	302.042	9.138	Full match	Full match	Full match	7.6576e+06	9.76268e+06	9.57689e+06	1.59283e+07	1.51915e+07	1.71654e+07	2.96993e+07	3.50149e+07	3.05153e+07	1.63488e+07	1.41147e+07	1.3469e+07
Com_385_pos	Pyridoxal	C8 H9 N O3	167.058	1.645	Full match	Full match	No results	7.76758e+07	8.03675e+07	7.59742e+07	1.14273e+08	1.0026e+08	9.37903e+07	7.22535e+07	6.20455e+07	6.85326e+07	7.09788e+07	6.34168e+07	6.30156e+07
Com_208_pos	Ferulic acid	C10 H10 O4	194.058	7.652	Full match	Full match	Full match	2.62739e+08	2.52169e+08	2.55546e+08	1.4363e+08	1.49756e+08	1.44917e+08	2.25007e+08	2.07924e+08	2.09972e+08	2.30212e+08	2.25016e+08	2.00403e+08
Com_2_pos	DL-Tryptophan	C11 H12 N2 O2	204.09	6.677	Full match	Full match	Full match	1.25442e+10	1.22775e+10	1.32113e+10	1.44158e+10	1.41973e+10	14396349281	1.73535e+10	1.73847e+10	1.82106e+10	1.44998e+10	1.50984e+10	1.58467e+10
Com_173_pos	Pantothenic acid	C9 H17 N O5	219.11	6.182	Full match	Full match	Full match	3.57484e+08	3.74366e+08	3.55467e+08	3.13016e+08	3.10587e+08	3.04901e+08	1.17398e+08	1.1155e+08	1.18415e+08	2.47352e+08	2.45146e+08	2.452e+08
Com_1015_pos	18-β-Glycyrrhetinic acid	C30 H46 O4	470.339	12.388	Full match	Full match	Full match	2.99027e+07	2.41425e+07	2.54264e+07	1.37662e+07	1.92448e+07	1.29315e+07	1.51552e+07	1.26049e+07	5.33204e+06	1.47457e+07	1.53475e+07	1.45437e+07
Com_4528_pos	Rutin	C27 H30 O16	610.153	8.483	Full match	Full match	Full match	2.34792e+06	1.79616e+06	1.56079e+06	680075	864558	754614	1.18868e+06	893078	924068	880630	576437	1.03018e+06
Com_10_pos	Asparagine	C4 H8 N2 O3	132.053	1.317	Full match	Full match	Full match	4.30635e+09	4.68855e+09	4.39725e+09	5.66722e+08	5.35885e+09	4.92287e+09	3.54939e+08	3.75831e+09	3.98547e+08	5.35759e+09	5.78032e+09	5.58493e+09
Com_828_pos	Phloretin	C15 H14 O5	274.084	9.637	Full match	Full match	Full match	2.74134e+07	2.76376e+07	2.75687e+07	3.69056e+07	3.69275e+07	3.5358e+07	3.93454e+07	3.62892e+07	3.76071e+07	3.04067e+07	3.14616e+07	3.13475e+07
Com_107_pos	L-Phenylalanine	C9 H11 N O2	165.079	5.392	Full match	Full match	Full match	5.72779e+08	5.87862e+08	5.89578e+08	6.98557e+08	7.05547e+08	6.76417e+08	3.9474e+08	3.71729e+08	3.92814e+08	4.7828e+08	5.63376e+08	5.85786e+08
Com_116_pos	Adenosine	C10 H13 N5 O4	267.096	2.555	Full match	Full match	Full match	6.21975e+08	6.43157e+08	5.68657e+08	1.92389e+08	1.89068e+08	1.86321e+08	4.74674e+07	4.61295e+07	4.65166e+07	2.77639e+08	2.85622e+08	2.79988e+08
Com_85_pos	L-Glutathione (reduced)	C10 H17 N3 O6 S	307.083	1.731	Full match	Full match	Full match	4.01802e+08	1.6656e+08	4.65426e+08	3.98114e+08	6.75186e+08	8.02419e+08	8.70291e+08	4.25427e+08	6.24585e+08	4.94013e+08	6.38536e+08	3.62169e+08
Com_550_pos	Pinocembrin	C15 H12 O4	256.073	10.586	Full match	Full match	Full match	6.47695e+07	6.79633e+07	5.9172e+07	4.23092e+07	4.58121e+07	4.43942e+07	6.77869e+07	6.55805e+07	6.77976e+07	5.38543e+07	5.02246e+07	4.74198e+07
Com_519_pos	(3β,5ξ,9ξ)-3,23-Dihydroxy-1-oxoolean-12-en-28-oic acid	C30 H46 O5	486.334	10.587	Full match	Full match	No results	1.13302e+07	4.54525e+07	7.63968e+07	4.07572e+06	5.03589e+06	4.62912e+06	3.76809e+07	8.46114e+06	3.69624e+07	7.82568e+06	7.41193e+06	7.76836e+06
Com_4285_pos	Taxifolin	C15 H12 O7	304.058	6.79	Full match	Full match	Full match	1.37331e+06	1.39138e+06	1.61337e+06	1.47487e+06	1.55624e+06	1.2401e+06	2.43832e+06	2.54684e+06	2.12955e+06	1.69702e+06	1.50911e+06	1.16024e+06
Com_6808_pos	D-Asparagine	C4 H8 N2 O3	132.054	0.629	No results	No results	Full match	62142.2	283208	120876	116342	140515	119845	91964.9	101347	56148.8	80197.2	102052	74999.4
Com_4044_pos	4-{3-[(3,4-dihydroxyphenyl)methyl]-2-methylbutyl}benzene-1,2-diol	C18 H22 O4	324.131	8.691	Invalid mass	No results	No results	1.8827e+06	1.9465e+06	1.91502e+06	2.55675e+06	2.42469e+06	3.11566e+06	1.72166e+06	1.73101e+06	1.87775e+06	1.78616e+06	1.56088e+06	1.08598e+06
Com_1373_pos	N-Acetyl-L-aaline	C7 H13 N O3	159.089	1.703	No results	No results	Full match	1.72492e+07	1.77608e+07	1.86654e+07	2.00106e+07	2.02807e+07	1.82434e+07	1.83799e+07	1.67163e+07	1.61272e+07	9.37117e+06	1.46533e+07	1.46776e+07
Com_6190_pos	L-Cysteinylglycine	C5 H10 N2 O3 S	178.046	1.866	No results	Invalid mass	No results	121704	141400	117848	113975	113617	114647	121195	815706	115741	77661.2	86863.4	84574.3
Com_1394_pos	L-Theanine	C7 H14 N2 O3	174.1	1.47	No results	No results	Full match	1.1126e+07	1.27035e+07	1.21917e+07	1.23686e+07	1.3361e+07	1.30053e+07	1.78294e+07	1.76802e+07	1.80502e+07	9.90106e+06	1.13455e+07	1.06902e+07
Com_6345_pos	LPE 18:2	C23 H44 N O7 P	477.285	14.447	No results	Full match	No results	571674	508920	398912	763928	690218	592010	481569	484600	428273	701647	603894	457128
Com_33_pos	DL-Glutamine	C5 H10 N2 O3	129.043	1.314	Invalid mass	Invalid mass	No match	2.30534e+09	2.4364e+09	2.38621e+09	1.51282e+09	1.6414e+09	1.52888e+09	2.28023e+09	2.24589e+09	2.25552e+09	2.16956e+09	2.39292e+09	2.33844e+09
Com_505_pos	Methyleugenol	C11 H14 O2	178.099	9.48	No results	No results	Full match	7.63286e+07	7.61307e+07	7.5007e+07	5.47521e+07	5.87132e+07	5.90722e+07	3.90128e+07	3.72041e+07	3.9302e+07	5.13918e+07	5.47335e+07	6.05783e+07
Com_737_pos	DL-Arginine	C6 H14 N4 O2	157.085	1.293	Invalid mass	Invalid mass	No results	3.52951e+07	3.6651e+07	3.38231e+07	4.86674e+07	4.48177e+07	4.72021e+07	2.49696e+07	2.33306e+07	2.48088e+07	3.46404e+07	3.89103e+07	3.82472e+07
Com_2609_pos	7-(3,4-dihydroxyphenyl)-5-hydroxy-1-(4-hydroxyphenyl)heptan-3-one	C19 H22 O5	330.146	8.47	Full match	No results	No results	3.54022e+06	3.22122e+06	3.16809e+06	4.37117e+06	4.58399e+06	4.28634e+06	6.2835e+06	4.87159e+06	6.55063e+06	4.04445e+06	3.2959e+06	4.46309e+06
Com_1335_pos	6-methyl-4-(morpholinomethyl)-2H-chromen-2-one	C15 H17 N O3	259.124	9.067	Invalid mass	No results	No results	1.83878e+07	2.03849e+07	1.54004e+07	730781	747048	677992	2.22802e+06	2.37776e+06	1.93498e+06	7.78819e+06	6.35854e+06	6.48083e+06
Com_1703_pos	N-Desmethyl sildenafil	C21 H28 N6 O4 S	460.191	11.192	Full match	No results	No results	1.39966e+06	1.39435e+06	1.5243e+06	2.46774e+06	2.9518e+06	2.53963e+06	1.29431e+07	1.27056e+07	1.28857e+07	3.79159e+06	4.69107e+06	5.17284e+06
Com_75_pos	Trigonelline	C7 H7 N O2	137.048	6.949	No results	No results	Full match	6.18409e+07	6.47832e+07	6.68526e+07	2.91529e+08	2.94526e+08	2.88154e+08	1.02571e+09	9.95717e+08	1.01966e+09	4.2241e+08	5.09787e+08	5.04784e+08
Com_3167_pos	(-)-Gallocatechin	C15 H14 O7	306.073	9.197	No results	No results	Full match	1.81543e+06	1.75764e+06	2.15962e+06	4.27951e+06	4.7129e+06	4.99163e+06	2.4929e+06	2.34828e+06	2.95123e+06	2.82141e+06	2.8052e+06	1.46447e+06
Com_318_pos	3-hydroxy-3-methylpentanedioic acid	C6 H10 O5	179.079	9.714	Invalid mass	No results	No match	3.22777e+07	3.22571e+07	2.67309e+07	3.42011e+07	3.50682e+07	3.59578e+07	1.34083e+08	1.30278e+08	1.2895e+08	7.8982e+07	7.42523e+07	6.81532e+07
Com_5963_pos	C-hexosyl-chrysoeriol O-feruloylhexoside	C38 H40 O19	800.219	5.566	No results	No results	Full match	773396	731562	573060	972724	1.06993e+06	911241	813710	713616	822415	595443	681491	636038
Com_4756_pos	ethyl 4-({[(3-morpholinopropyl)amino]carbothioyl}amino)benzoate	C17 H25 N3 O3 S	178.055	7.986	Invalid mass	No results	No results	1.46339e+06	1.29121e+06	1.12908e+06	2.15179e+06	2.15289e+06	1.94834e+06	917956	726589	937917	1.51889e+06	1.48395e+06	1.02895e+06
Com_2973_pos	10-Nitrolinoleate	C18 H31 N O4	307.212	12.575	Invalid mass	No results	No results	3.1584e+06	3.16273e+06	3.92197e+06	1.81632e+06	1.53416e+06	1.66625e+06	5.04275e+06	4.62359e+06	5.2397e+06	2.24805e+06	1.68252e+06	2.79893e+06
Com_6346_pos	Cimifugin	C16 H18 O6	306.112	6.446	No results	No results	Full match	310483	329633	309335	416888	715450	556150	711356	500783	591811	574691	429593	477972
Com_6098_pos	Apigenin 6-C-glucoside	C21 H21 O10	433.114	6.423	No results	No results	Full match	52615.8	198613	56360.2	457233	378223	580044	809486	875139	678307	354206	261149	224286
Com_3179_pos	gamma-Glutamylleucine	C11 H20 N2 O5	260.137	7.668	No results	Full match	Full match	4.73711e+06	4.04823e+06	4.56486e+06	2.63005e+06	3.11423e+06	1.97727e+06	2.89531e+06	2.38087e+06	2.45124e+06	2.21326e+06	2.59238e+06	2.49531e+06
Com_487_pos	Acipimox	C6 H6 N2 O3	137.009	1.291	Invalid mass	No results	No results	6.76132e+07	6.98006e+07	7.03703e+07	8.4356e+07	7.8644e+07	8.2237e+07	6.2173e+07	5.95716e+07	5.67706e+07	7.3068e+07	7.90537e+07	7.41629e+07
Com_180_pos	(-)-Epigallocatechin	C15 H14 O7	288.063	8.081	Invalid mass	No results	No match	2.37573e+08	2.43593e+08	2.39643e+08	3.21538e+08	3.46064e+08	3.39146e+08	3.29729e+08	3.18129e+08	3.14559e+08	3.09596e+08	2.99492e+08	3.32949e+08
Com_6197_pos	1-O-(3,4,5-Trimethoxybenzoyl)-beta-L-galactopyranose	C16 H22 O10	396.102	6.292	Invalid mass	No results	No results	521571	295985	423658	518784	496042	714436	828525	640108	712567	571374	478854	598995
Com_3255_pos	(11E,15Z)-9,10,13-trihydroxyoctadeca-11,15-dienoic acid	C18 H32 O5	350.206	11.83	Invalid mass	No results	No results	3.91808e+06	4.13509e+06	4.71848e+06	2.75442e+06	3.09964e+06	2.92188e+06	1.52169e+06	1.55573e+06	1.18581e+06	1.72512e+06	1.75212e+06	2.21428e+06
Com_2370_pos	4-(benzoylamino)-3-hydroxybutanoic acid	C11 H13 N O4	245.068	6.927	Invalid mass	No results	No results	886352	1.09177e+06	1.13175e+06	1.98876e+06	2.57393e+06	2.50677e+06	7.95653e+06	7.53528e+06	7.20747e+06	2.78859e+06	3.0963e+06	3.41143e+06
Com_3420_pos	Embelin	C17 H26 O4	294.182	11.677	No results	No results	Full match	2.79163e+06	3.3435e+06	2.41483e+06	2.39429e+06	3.14341e+06	1.37327e+06	3.61264e+06	3.2645e+06	4.03042e+06	2.76914e+06	2.74907e+06	2.21355e+06
Com_1715_pos	N-(2-Hydroxyethyl)iminodiacetic acid	C6 H11 N O5	177.064	1.365	No results	No results	Full match	4.91028e+06	7.07848e+06	4.60156e+06	1.3762e+07	2.27453e+06	3.87618e+06	5.81074e+06	6.55835e+06	6.74554e+06	6.11811e+06	4.94059e+06	4.65374e+06
Com_160_pos	2-(2,6-difluorophenyl)-5-methyl-1,3-thiazol-4-ol	C10 H7 F2 N O S	227.025	5.379	Invalid mass	No results	No results	7.55889e+07	5.54171e+07	4.32913e+07	2.10528e+08	2.51225e+08	2.43e+08	3.4572e+08	4.06294e+08	3.94238e+08	1.78601e+08	1.17261e+08	2.22329e+08
Com_2843_pos	Vanillactic acid	C10 H12 O5	212.068	6.326	No results	No results	Full match	2.63609e+06	4.12511e+06	2.39305e+06	3.03966e+06	3.51021e+06	4.18288e+06	5.37902e+06	5.52837e+06	5.20628e+06	2.93954e+06	3.7229e+06	1.84154e+06
Com_5564_pos	Benzyl 6-O-beta-D-glucopyranosyl-beta-D-glucopyranoside	C19 H28 O11	454.147	12.121	Invalid mass	No results	No results	1.08415e+06	1.35167e+06	1.15774e+06	893537	1.22445e+06	891184	762697	824373	843474	1.05837e+06	952290	923844
Com_4678_pos	N-(9H-Purin-6-ylcarbamoyl)threonine	C10 H12 N6 O4	280.091	7.369	No results	No results	Full match	2.15178e+06	2.17185e+06	2.05024e+06	1.70182e+06	1.99519e+06	1.52906e+06	1.11972e+06	1.32382e+06	1.34063e+06	1.33159e+06	1.44677e+06	2.01201e+06
Com_2417_pos	Formononetin 7-O-glucoside (Ononin)	C22 H22 O9	430.128	11.028	No results	No results	Full match	5.31814e+06	6.64429e+06	7.06766e+06	5.35464e+06	5.28416e+06	5.14951e+06	7.34656e+06	7.53625e+06	7.24109e+06	3.89925e+06	4.76766e+06	4.36738e+06
Com_4_pos	2-Hydroxyhippuric acid	C9 H9 N O4	195.056	1.37	Invalid mass	No results	No results	8.23026e+09	8.73668e+09	8.73286e+09	8.71192e+09	9.17867e+09	8.95477e+09	8.49861e+09	9.04991e+09	8.96672e+09	8.98653e+09	9.79742e+09	9.34914e+09
Com_1906_pos	Epinephrine	C9 H13 N O3	183.089	6.181	Full match	No results	No results	1.13134e+07	1.13491e+07	1.08923e+07	8.1196e+06	9.57727e+06	8.86844e+06	3.78561e+06	3.84026e+06	4.0358e+06	6.49597e+06	5.53844e+06	6.42913e+06
Com_1283_pos	Benzoic acid	C7 H6 O2	122.037	8.24	No results	Full match	Full match	1.99309e+07	1.87504e+07	2.07603e+07	1.90345e+07	2.10814e+07	2.10316e+07	1.91568e+07	1.98887e+07	2.00003e+07	1.56266e+07	2.11422e+07	2.27486e+07
Com_1280_pos	3-(3-pyridinyl)propanoic acid	C8 H9 N O2	151.063	10.594	Full match	No results	Full match	4.82845e+06	4.55644e+06	5.16513e+06	7.86396e+06	6.85084e+06	7.29819e+06	2.03354e+07	1.46447e+07	1.52844e+07	6.62597e+06	7.95256e+06	7.51993e+06
Com_2259_pos	Sedanolide	C12 H18 O2	194.131	11.117	Full match	No results	Full match	4.66245e+06	4.94483e+06	5.0906e+06	6.65557e+06	6.59172e+06	7.08929e+06	8.54596e+06	7.52289e+06	6.77706e+06	5.94401e+06	5.64732e+06	5.90224e+06
Com_2850_pos	Nobiletin	C21 H22 O8	402.131	10.587	No results	No results	Full match	5.60249e+06	5.95815e+06	5.59116e+06	2.97118e+06	3.31968e+06	3.27859e+06	4.30491e+06	4.09566e+06	4.32283e+06	4.14866e+06	3.16857e+06	2.54493e+06
Com_508_pos	2-Methoxyresorcinol	C7 H8 O3	140.047	8.495	Full match	No results	No results	1.57985e+07	1.4703e+07	1.4827e+07	2.91812e+07	2.53823e+07	2.61147e+07	7.14009e+07	6.94045e+07	7.39947e+07	2.95158e+07	3.68553e+07	3.71848e+07
Com_3774_pos	di-C,C-pentosyl-luteolin	C25 H26 O14	550.131	6.467	No results	No results	Full match	2.8789e+06	3.55111e+06	3.21011e+06	1.53245e+06	1.53807e+06	1.17797e+06	954523	1.06603e+06	836871	1.47297e+06	1.09422e+06	1.60676e+06
Com_5206_pos	Vitamin A	C20 H30 O	286.229	11.531	No results	No results	Full match	1.37725e+06	1.23462e+06	1.67936e+06	637637	920246	1.05818e+06	1.01669e+06	1.02895e+06	1.12234e+06	863347	1.00457e+06	1.11478e+06
Com_3594_pos	3-hydroxy-3,4-bis[(4-hydroxy-3-methoxyphenyl)methyl]oxolan-2-one	C20 H22 O7	374.136	7.219	Full match	No results	No results	2.43563e+06	2.47389e+06	2.4176e+06	3.57696e+06	3.88656e+06	3.84642e+06	3.38448e+06	3.27417e+06	3.66072e+06	2.34167e+06	2.06497e+06	3.01208e+06
Com_3569_pos	Limonin	C26 H30 O8	470.192	12.122	No results	Invalid mass	No results	3.46245e+06	3.65658e+06	3.94582e+06	3.78804e+06	3.75602e+06	3.39528e+06	1.7337e+06	2.90642e+06	3.04184e+06	3.41978e+06	3.75141e+06	3.34655e+06
Com_819_pos	Glucosamine	C6 H13 N O5	179.079	9.467	No results	No results	Full match	3.56051e+07	3.31209e+07	3.38632e+07	2.92962e+07	2.76909e+07	2.69278e+07	3.59289e+07	3.58242e+07	3.3667e+07	4.59829e+07	3.76492e+07	3.22212e+07
Com_398_pos	2,4-Dimethylbenzaldehyde	C9 H10 O	134.073	12.12	Full match	No results	No results	9.98309e+07	1.05151e+08	1.05219e+08	1.01482e+08	1.02228e+08	9.57246e+07	8.39237e+07	7.80086e+07	8.31535e+07	1.0201e+08	1.21606e+08	1.26012e+08
Com_5079_pos	Epigoitrin	C5 H7 N O S	129.025	2.77	No results	No results	Full match	1.05e+06	1.14515e+06	1.05536e+06	891950	1.30542e+06	989349	1.37216e+06	1.5709e+06	1.68684e+06	1.14588e+06	1.03933e+06	1.16534e+06
Com_608_pos	Valylproline	C10 H18 N2 O3	214.131	1.897	Full match	No results	Full match	6.12842e+07	6.31637e+07	5.85586e+07	6.13065e+07	5.80299e+07	6.06849e+07	4.23332e+07	5.25152e+07	4.06995e+07	4.93806e+07	4.87434e+07	4.08546e+07
Com_5795_pos	Wilforlide A	C30 H46 O3	454.344	11.765	No results	No results	Full match	509517	372378	859636	392451	394409	471253	1.09829e+06	974404	1.00567e+06	833498	662992	792340
Com_3770_pos	N', N''-Di-p-Coumaroylspermidine	C25 H31 N3 O4	437.229	10.894	No results	No results	Full match	2.57268e+06	2.82652e+06	2.11374e+06	2.60535e+06	3.34238e+06	2.89307e+06	2.53988e+06	3.28914e+06	3.27399e+06	1.92723e+06	2.47778e+06	2.66884e+06
Com_5677_pos	Fargesin	C21 H22 O6	370.142	9.48	No results	No results	Full match	1.2118e+06	376519	658701	664718	411816	417183	583140	570020	867900	1.02599e+06	1.04613e+06	1.34128e+06
Com_1970_pos	4-Aminomethylcyclohexanecarboxylic acid	C8 H15 N O2	157.11	7.763	No results	Full match	No results	1.08174e+07	1.00994e+07	9.2163e+06	4.32267e+06	3.8293e+06	4.18596e+06	9.30775e+06	8.45755e+06	8.59346e+06	7.05754e+06	8.25105e+06	6.69376e+06
Com_3891_pos	1-(4-methyl-2-pyridyl)pyrrolidine-2,5-dione	C10 H10 N2 O2	190.071	6.684	Invalid mass	No results	No results	1.89615e+06	2.58466e+06	1.5271e+06	2.72138e+06	2.56271e+06	2.10177e+06	2.38127e+06	3.0757e+06	2.99798e+06	2.67797e+06	2.52718e+06	3.41113e+06
Com_1449_pos	4-(3,4-dihydro-2H-1,5-benzodioxepin-7-ylamino)-4-oxobutanoic acid	C13 H15 N O5	247.084	8.92	Invalid mass	No results	No results	818968	683290	697943	5.20677e+06	5.12163e+06	5.27979e+06	1.52849e+07	1.62855e+07	1.69449e+07	4.55307e+06	3.7506e+06	4.79049e+06
Com_4486_pos	Mangiferin	C19 H18 O11	422.086	10.143	No results	No results	Full match	415561	250818	289444	700513	547305	427435	2.33696e+06	2.05647e+06	2.01863e+06	782843	1.37389e+06	1.12281e+06
Com_4534_pos	Abscisic acid glucose ester (ABA-GE)	C21 H30 O9	426.189	7.48	No results	No results	Full match	2.34171e+06	2.3966e+06	2.21302e+06	946780	1.19292e+06	1.07378e+06	1.60014e+06	1.43453e+06	1.18763e+06	1.55882e+06	1.25642e+06	1.04982e+06
Com_101_pos	(-)-Caryophyllene oxide	C15 H24 O	220.182	11.658	Full match	No results	No results	6.71576e+08	6.84919e+08	6.61997e+08	5.69177e+08	5.65313e+08	5.40102e+08	6.93443e+08	6.36237e+08	6.70243e+08	6.73346e+08	6.5692e+08	5.63728e+08
Com_399_pos	3,5-Dimethoxy-4-Hydroxycinnamic Acid	C11 H12 O5	224.068	1.362	No results	No results	Full match	9.87671e+07	9.35777e+07	9.89144e+07	9.2361e+07	1.01367e+08	9.5143e+07	9.75403e+07	9.97419e+07	6.05387e+07	8.77893e+07	1.06796e+08	1.01538e+08
Com_3522_pos	(4E)-1,7-bis(3,4-dihydroxyphenyl)hept-4-en-3-one	C19 H20 O5	346.141	9.246	Invalid mass	No results	No results	3.90071e+06	3.71702e+06	3.23845e+06	2.24634e+06	2.59971e+06	2.67131e+06	3.09982e+06	3.10013e+06	2.96783e+06	2.28009e+06	2.04643e+06	2.35479e+06
Com_1813_pos	Linustatin	C16 H27 N O11	426.184	12.123	Invalid mass	No results	No results	1.21736e+07	1.20896e+07	1.17417e+07	9.92027e+06	1.05672e+07	1.04294e+07	9.25136e+06	8.63593e+06	7.29235e+06	1.21842e+07	1.14492e+07	1.05557e+07
Com_603_pos	4,6,8-trihydroxy-7-methoxy-3-methyl-3,4-dihydro-1H-2-benzopyran-1-one	C11 H12 O6	240.063	1.36	Full match	No results	No results	4.58081e+07	6.38575e+07	6.2933e+07	5.4202e+07	5.95874e+07	4.55056e+07	5.44296e+07	5.16214e+07	3.90742e+07	3.81963e+07	4.99887e+07	4.23406e+07
Com_23_pos	L-Allo-Isoleucine	C6 H13 N O2	131.095	2.873	No results	No results	Full match	3.20456e+09	3.17804e+09	3.15678e+09	2.74472e+09	2.68234e+09	2.58733e+09	1.74551e+09	1.57164e+09	1.57803e+09	2.13967e+09	2.35902e+09	2.35408e+09
Com_98_pos	Oleamide	C18 H35 N O	281.271	15.066	Full match	No results	Full match	2.92375e+08	5.507e+07	4.90102e+07	7.56845e+08	6.35102e+08	4.96027e+08	7.13608e+07	6.98827e+07	6.82745e+07	3.62937e+08	3.61574e+08	2.83584e+08
Com_188_pos	Spermidine	C7 H19 N3	128.131	1.155	Invalid mass	No results	No results	3.05677e+08	3.05316e+08	3.00021e+08	1.9375e+08	1.78811e+08	1.88122e+08	1.68602e+08	1.69675e+08	1.70909e+08	1.87649e+08	1.90751e+08	1.6624e+08
Com_146_pos	2_furanoic acid	C5 H4 O3	112.016	1.514	No results	No results	Full match	1.97037e+08	2.32556e+08	2.37203e+08	4.05885e+08	4.00209e+08	4.02111e+08	4.62556e+08	4.46157e+08	4.51768e+08	2.56815e+08	2.80477e+08	3.26658e+08
Com_3360_pos	Reynoutrin	C20 H18 O11	456.071	8.2	Invalid mass	No results	No results	2.60255e+06	4.16602e+06	4.4414e+06	3.18011e+06	3.27392e+06	3.05676e+06	2.86636e+06	2.72954e+06	2.96096e+06	2.04243e+06	2.96818e+06	2.61146e+06
Com_3494_pos	Topotecan	C23 H23 N3 O5	421.165	10.539	No results	No results	Full match	1.13428e+06	1.41028e+06	1.27592e+06	1.31369e+06	1.37695e+06	1.47708e+06	3.88923e+06	1.46827e+06	3.03647e+06	1.9713e+06	1.5628e+06	1.48755e+06
Com_3539_pos	Puerarin	C21 H20 O9	416.11	8.001	No results	No results	Full match	3.85878e+06	3.75819e+06	3.68808e+06	2.27196e+06	2.48334e+06	2.41982e+06	1.76599e+06	1.61112e+06	2.09906e+06	2.835e+06	2.25265e+06	2.51421e+06
Com_3652_pos	gamma-Glutamyltyrosine	C14 H18 N2 O6	310.116	5.666	No results	Full match	No results	3.6586e+06	3.70143e+06	3.6661e+06	1.84167e+06	2.02391e+06	1.91204e+06	2.21874e+06	1.48241e+06	2.11003e+06	1.98138e+06	2.38863e+06	2.01646e+06
Com_5357_pos	4-oxododecanedioic acid	C12 H20 O5	266.112	10.328	Invalid mass	No results	No results	1.27323e+06	1.45754e+06	1.54356e+06	1.22117e+06	1.22079e+06	1.54194e+06	697173	518444	690727	739849	755987	1.10963e+06
Com_6325_pos	Xanthurenic acid	C10 H7 N O4	205.041	1.868	Invalid mass	No results	No results	254957	341776	397696	254130	308166	781089	263347	274942	304230	189988	277503	236305
Com_2572_pos	Isoeugenol	C10 H12 O2	164.084	8.898	No results	No results	Full match	6.93983e+06	6.51965e+06	6.47289e+06	4.00244e+06	4.3979e+06	4.22877e+06	3.97631e+06	3.71905e+06	3.74269e+06	4.51193e+06	3.74849e+06	4.22015e+06
Com_4450_pos	(9cis)-Retinal	C20 H28 O	284.213	11.279	Full match	No results	No results	2.43881e+06	2.1835e+06	2.36568e+06	1.39061e+06	1.19188e+06	1.23452e+06	819464	1.09375e+06	1.0933e+06	1.47077e+06	1.39848e+06	1.42356e+06
Com_2209_pos	β-Nicotinamide mononucleotide	C11 H15 N2 O8 P	334.056	1.402	Full match	No results	Full match	9.02596e+06	8.10829e+06	6.56871e+06	7.30999e+06	6.4513e+06	8.32481e+06	5.5189e+06	4.87219e+06	4.26575e+06	7.69534e+06	7.61937e+06	5.10823e+06
Com_3461_pos	3-Chloro-L-Tyrosine	C9 H10 Cl N O3	215.034	1.163	No results	No results	Full match	3.98879e+06	3.09877e+06	4.10517e+06	2.57239e+06	3.86943e+06	3.23605e+06	3.94881e+06	3.28672e+06	996092	2.45475e+06	3.55379e+06	4.18106e+06
Com_4010_pos	Glycitin	C22 H22 O10	468.106	8.668	Invalid mass	No results	No results	1.17821e+06	1.12793e+06	1.08434e+06	886953	1.24872e+06	1.0405e+06	2.91831e+06	2.71631e+06	2.96505e+06	949535	1.5447e+06	1.73786e+06
Com_993_pos	D-erythrose-4-phosphate	C4 H9 O7 P	200.009	1.247	No results	No results	Full match	2.06306e+07	2.12962e+07	2.18011e+07	3.12656e+07	2.48242e+07	2.35041e+07	2.9948e+07	2.78712e+07	2.9798e+07	1.44384e+07	1.67782e+07	2.01386e+07
Com_3654_pos	3-hydroxy-4-methoxy-9H-xanthen-9-one	C14 H10 O4	242.057	7.838	Full match	No results	No results	3.64162e+06	3.45187e+06	3.56212e+06	2.32258e+06	2.18975e+06	2.35001e+06	1.62782e+06	1.84887e+06	1.59906e+06	2.19365e+06	2.57166e+06	1.90904e+06
Com_266_pos	Cyanidin 3-O-glucoside (Kuromanin)	C21 H21 O11	449.11	2.518	No results	No results	Full match	8.64877e+07	9.58613e+07	9.07879e+07	1.03089e+08	1.03726e+08	9.9348e+07	1.75214e+08	1.59504e+08	1.76114e+08	1.06495e+08	9.90196e+07	9.71466e+07
Com_4982_pos	2,2-dimethyl-6,7-di[(4-nitrobenzyl)oxy]chroman-4-one	C25 H22 N2 O8	456.147	2.119	Invalid mass	No results	No results	1.82324e+06	962194	1.15303e+06	1.00112e+06	1.19422e+06	1.02037e+06	1.01787e+06	1.25524e+06	1.30469e+06	1.52649e+06	1.09065e+06	961133
Com_3003_pos	ethyl 5-(3-{[(3,5-dichloroanilino)carbonyl]oxy}prop-1-ynyl)nicotinate	C18 H14 Cl2 N2 O4	392.036	1.549	Invalid mass	No results	No results	5.24515e+06	4.85783e+06	4.10119e+06	4.92713e+06	5.07908e+06	4.59603e+06	2.01867e+06	5.06013e+06	4.58735e+06	3.11755e+06	3.32232e+06	2.91645e+06
Com_139_pos	3-Methoxycinnamic acid	C10 H10 O3	160.052	8.03	Invalid mass	No results	No match	3.65694e+08	3.83534e+08	3.84018e+08	2.90317e+08	3.01725e+08	2.9189e+08	4.68085e+08	4.83696e+08	4.56244e+08	3.36352e+08	3.88397e+08	4.43012e+08
Com_5762_pos	Hederagenin	C30 H48 O4	472.355	11.669	No results	No results	Full match	937993	775152	1.19189e+06	462145	331479	427567	484325	406468	480477	541833	488318	456237
Com_1869_pos	Hydroxycitric acid	C6 H8 O8	208.022	1.168	No results	No results	Full match	8.51568e+06	4.91086e+06	8.00337e+06	1.22236e+07	6.66565e+06	1.07279e+07	9.14364e+06	7.72189e+06	8.86916e+06	7.06655e+06	9.23888e+06	1.06387e+07
Com_4775_pos	mesityl(piperidin-4-yl)methanone hydrochloride	C15 H21 N O	231.162	12.401	Full match	No results	No results	109639	113272	116037	314803	423449	275382	1.98041e+06	1.56601e+06	1.89418e+06	638427	598012	618557
Com_5348_pos	7-(2-hydroxypropan-2-yl)-1,4a-dimethyl-decahydronaphthalen-1-ol	C15 H28 O2	222.198	11.472	Invalid mass	No results	No match	1.01098e+06	952672	958013	945942	1.14707e+06	937756	1.45731e+06	1.37558e+06	1.29634e+06	1.03619e+06	1.07822e+06	1.1473e+06
Com_285_pos	D-(+)-Maltose	C12 H22 O11	364.097	1.44	Invalid mass	No results	No results	1.45883e+08	1.47143e+08	1.49261e+08	1.64198e+08	1.72395e+08	1.64218e+08	1.54833e+08	1.07413e+08	1.49706e+08	1.02832e+08	8.98817e+07	7.87826e+07
Com_187_pos	1-Aminocyclopropane carboxylic acid	C4 H7 N O2	101.048	1.324	No results	No results	Full match	2.63746e+08	2.7069e+08	3.24579e+08	1.52107e+08	1.66289e+08	1.65232e+08	1.57047e+08	1.58817e+08	1.68077e+08	2.22249e+08	2.31048e+08	2.28927e+08
Com_1166_pos	ethyl 1-(3-nitro-2-thienyl)piperidine-4-carboxylate	C12 H16 N2 O4 S	266.076	10.727	Invalid mass	No results	No results	7.79892e+06	7.38258e+06	8.43274e+06	1.30257e+07	1.42302e+07	1.29943e+07	2.15957e+07	1.9724e+07	2.34681e+07	9.66025e+06	1.32846e+07	1.50296e+07
Com_5151_pos	(2R,3S,4S,5R,6R)-2-(hydroxymethyl)-6-(2-phenylethoxy)oxane-3,4,5-triol	C14 H20 O6	284.125	8.767	Full match	No results	No results	1.41727e+06	1.71894e+06	1.25498e+06	752018	705261	710848	1.22322e+06	730137	822172	1.0116e+06	833683	876157
Com_296_pos	Nicotinamide-N-oxide	C6 H6 N2 O2	138.043	2.022	No results	No results	Full match	4.24416e+07	3.81279e+07	4.02926e+07	1.6278e+08	1.61327e+08	1.58006e+08	4.60845e+07	5.31464e+07	4.25435e+07	7.30954e+07	8.05958e+07	7.69807e+07
Com_5264_pos	Oleanolic acid	C30 H48 O3	478.342	14.95	Invalid mass	No results	No results	70088.3	65390.2	68772.9	1.63504e+06	1.24699e+06	988499	97611.9	111699	105462	382823	427394	554488
Com_804_pos	D-Carnitine	C7 H15 N O3	161.105	1.471	Full match	No results	No results	3.90831e+07	4.13576e+07	4.27791e+07	3.87722e+07	3.9585e+07	3.67029e+07	2.35361e+07	2.35732e+07	2.21347e+07	2.85482e+07	2.96486e+07	2.83405e+07
Com_6275_pos	Linderane	C15 H16 O4	260.104	7.27	No results	No results	Full match	672538	810510	731490	635698	805881	823283	575455	694985	496904	535849	510668	566597
Com_1135_pos	Methyl palmitate	C17 H34 O2	287.282	12.899	Invalid mass	No results	No results	1.62204e+07	1.22095e+07	1.1021e+07	1.78965e+07	1.41131e+07	1.53224e+07	2.44509e+07	2.15637e+07	2.2462e+07	2.22879e+07	2.2564e+07	1.75736e+07
Com_3632_pos	Carbadox	C11 H10 N4 O4	284.053	5.54	Invalid mass	No results	No results	999023	897498	939054	1.15621e+06	1.47916e+06	1.32292e+06	3.34573e+06	3.12575e+06	3.59693e+06	1.21464e+06	1.22846e+06	1.34245e+06
Com_2934_pos	(2E)-3-(3,4-dimethoxyphenyl)prop-2-enoic acid	C11 H12 O4	190.063	10.515	Invalid mass	No match	No results	3.50173e+06	3.52775e+06	3.39708e+06	5.12093e+06	5.09926e+06	5.44758e+06	5.36454e+06	4.76127e+06	4.95606e+06	4.18627e+06	3.66033e+06	3.73396e+06
Com_6561_pos	(2R,3S,4S,5R,6R)-2-(hydroxymethyl)-6-(propan-2-yloxy)oxane-3,4,5-triol	C9 H18 O6	222.11	6.04	Full match	No results	No results	531550	562850	521368	352523	471175	270120	470913	469518	464741	422155	328942	367556
Com_904_pos	Maslinic acid	C30 H48 O4	494.336	14.123	Invalid mass	No results	No results	4.24467e+06	991227	1.95206e+06	3.7762e+07	3.47009e+07	2.83265e+07	5.03289e+06	2.88904e+06	2.74772e+06	1.51839e+07	1.19227e+07	1.23206e+07
Com_5159_pos	Curcumin	C21 H20 O6	368.125	10.02	No results	No results	Full match	1.45065e+06	1.43706e+06	1.71625e+06	293980	326370	358798	393773	404934	557543	798389	766342	737685
Com_3801_pos	Aflatoxin G1	C17 H12 O7	328.055	6.801	Invalid mass	No results	No results	2.76636e+06	2.77271e+06	2.22694e+06	2.00839e+06	1.94855e+06	2.02811e+06	3.29702e+06	3.19871e+06	3.08675e+06	1.67596e+06	2.0667e+06	2.2247e+06
Com_1879_pos	dUDP	C9 H14 N2 O11 P2	388.008	6.778	No results	No results	Full match	1.00872e+07	2.11936e+06	1.19943e+07	5.88415e+06	5.67496e+06	5.27838e+06	5.41219e+06	5.06076e+06	3.98451e+06	6.01076e+06	7.00388e+06	6.07208e+06
Com_2186_pos	Chrysosplenetin B	C19 H18 O8	374.099	6.513	No results	No results	Full match	7.20421e+06	5.81665e+06	5.06069e+06	7.64226e+06	7.09694e+06	9.59772e+06	5.51226e+06	5.46339e+06	5.32147e+06	5.33696e+06	5.69146e+06	4.4786e+06
Com_1998_pos	3-Acetyl-2,5-dimethylfuran	C8 H10 O2	138.068	9.325	Full match	No results	No results	7.10356e+06	7.45451e+06	6.694e+06	6.98947e+06	6.58117e+06	6.02624e+06	5.85837e+06	6.30878e+06	6.24088e+06	1.06701e+07	1.30946e+07	1.1527e+07
Com_2012_pos	Benzoylformic Acid	C8 H6 O3	150.031	7.224	No results	No results	Full match	9.93222e+06	1.0138e+07	1.09846e+07	8.22831e+06	6.84849e+06	6.92367e+06	5.70131e+06	6.09804e+06	5.56761e+06	5.69646e+06	6.13985e+06	7.54702e+06
Com_2238_pos	Butyric acid	C4 H8 O2	88.0527	1.306	No results	No results	Full match	2.62386e+06	3.36303e+06	2.58765e+06	9.3116e+06	8.70805e+06	8.50304e+06	4.72857e+06	4.38116e+06	4.83992e+06	4.36226e+06	5.73644e+06	5.26335e+06
Com_5456_pos	Tetranor-12(S)-HETE	C16 H26 O3	248.177	14.129	Invalid mass	No results	No results	464228	373826	356573	1.46177e+06	1.44264e+06	1.28119e+06	375598	338114	358902	796074	728535	676860
Com_1698_pos	3-Hydroxy-3-methylbutanoic acid	C5 H10 O3	118.063	6.606	Full match	No results	Full match	1.02394e+07	1.07844e+07	1.06015e+07	9.37086e+06	1.16154e+07	9.26231e+06	9.01722e+06	5.90303e+06	7.71917e+06	1.50314e+07	1.0753e+07	1.05751e+07
Com_849_pos	S-Adenosyl-L-Methionine	C15 H24 N6 O5 S	400.151	1.449	No results	No results	Full match	2.77873e+06	2.35976e+06	3.02086e+06	7.27873e+06	7.06758e+06	5.46993e+06	3.69533e+07	3.51492e+07	3.79693e+07	1.3426e+07	9.14491e+06	1.22677e+07
Com_1696_pos	Myrtillin chloride	C21 H21 O12	465.105	1.451	No results	No results	Full match	6.03224e+06	5.2157e+06	5.56406e+06	8.0606e+06	7.97635e+06	8.05661e+06	1.27514e+07	1.27656e+07	1.1733e+07	7.82256e+06	9.51083e+06	7.33644e+06
Com_323_pos	octadec-9-ynoic acid	C18 H32 O2	262.229	13.639	Invalid mass	No results	No results	6.07717e+07	6.01777e+07	5.23391e+07	8.66012e+07	7.90715e+07	7.3427e+07	1.31871e+08	1.0827e+08	1.05884e+08	5.18364e+07	6.0707e+07	4.38906e+07
Com_1243_pos	Diaminopimelic acid	C7 H14 N2 O4	190.095	1.378	Full match	No results	Full match	1.9875e+07	2.24779e+07	2.0212e+07	1.46371e+07	1.60203e+07	1.57225e+07	8.34054e+06	9.74697e+06	1.27036e+07	1.29288e+07	1.35485e+07	1.10676e+07
Com_2010_pos	Liguiritigenin-7-O-D-Apiosyl-4‘-O-D-Glucoside	C26 H30 O13	550.168	10.266	No results	No results	Full match	1.05885e+07	1.08203e+07	1.01785e+07	3.89263e+06	3.10957e+06	5.09859e+06	7.8326e+06	7.89753e+06	8.63048e+06	5.58484e+06	4.9673e+06	6.0635e+06
Com_1025_pos	Ethyl sorbate	C8 H12 O2	140.084	10.724	Full match	No results	No results	1.49675e+07	1.5892e+07	1.6283e+07	1.67743e+07	1.7997e+07	1.81364e+07	2.89677e+07	2.59353e+07	2.753e+07	2.00056e+07	1.93236e+07	1.9227e+07
Com_2455_pos	Arecoline	C8 H13 N O2	155.095	7.481	Full match	No results	No results	7.00296e+06	7.6257e+06	7.89279e+06	2.03821e+06	2.05651e+06	1.88054e+06	6.39858e+06	6.06985e+06	5.73269e+06	3.64119e+06	3.99796e+06	3.92398e+06
Com_1072_pos	Isobavachin	C20 H20 O4	324.135	1.642	No results	No results	Full match	2.29384e+07	2.42228e+07	2.16801e+07	7.25534e+06	8.20181e+06	8.80189e+06	2.65974e+07	1.89601e+07	1.97605e+07	1.83864e+07	1.53804e+07	1.32617e+07
Com_167_pos	L-Valine	C5 H11 N O2	117.079	1.329	No results	No results	Full match	2.59199e+08	2.66863e+08	2.76219e+08	4.03965e+08	4.08195e+08	3.83254e+08	2.43462e+08	2.77172e+08	2.57052e+08	3.16332e+08	3.33134e+08	3.65261e+08
Com_1875_pos	Homogentisic Acid	C8 H8 O4	168.042	6.008	No results	No results	Full match	1.13971e+07	1.16032e+07	1.09227e+07	1.16975e+07	1.22118e+07	1.19705e+07	1.13302e+07	1.07242e+07	1.10635e+07	1.17967e+07	1.08358e+07	1.04917e+07
Com_5146_pos	14,15-Dehydrocrepenynic acid	C18 H28 O2	276.209	11.54	No results	No results	Full match	1.66464e+06	1.63269e+06	1.45002e+06	918406	1.41954e+06	1.06052e+06	1.19548e+06	1.34517e+06	1.00654e+06	1.31988e+06	1.13208e+06	1.52176e+06
Com_369_pos	Epigallocatechin	C15 H14 O7	306.075	1.999	No results	Full match	Full match	1.03906e+08	1.08349e+08	1.19229e+08	5.01838e+07	6.65471e+07	7.18662e+07	5.99003e+07	3.30009e+07	6.3649e+07	5.31457e+07	6.95365e+07	7.88711e+07
Com_1574_pos	3-(4-hydroxy-3-methoxyphenyl)propanoic acid	C10 H12 O4	178.063	8.669	Invalid mass	No results	No match	1.41679e+07	1.36332e+07	1.20989e+07	1.53414e+07	1.47613e+07	1.57378e+07	1.21004e+07	1.32588e+07	1.27923e+07	1.0401e+07	1.23529e+07	1.24075e+07
Com_2022_pos	2-Methylglutaric Acid	C6 H10 O4	146.058	12.122	No results	No results	Full match	1.04791e+07	1.03456e+07	1.01088e+07	7.10529e+06	8.36261e+06	7.49496e+06	6.64771e+06	5.29432e+06	5.46761e+06	9.56611e+06	8.16429e+06	8.62425e+06
Com_56_pos	Υ-Aminobutyric acid (GABA)	C4 H9 N O2	86.0371	1.336	Invalid mass	Invalid mass	No results	1.42752e+09	1.43128e+09	1.42843e+09	1.18939e+09	1.14657e+09	1.09061e+09	9.78211e+08	9.5497e+08	9.96837e+08	1.1841e+09	1.3211e+09	1.27303e+09
Com_46_pos	3-methyl-5-oxo-5-(4-toluidino)pentanoic acid	C13 H17 N O3	257.102	1.314	Invalid mass	No match	No match	1.81113e+09	1.8478e+09	1.77558e+09	1.24815e+09	1.34643e+09	1.25458e+09	8.54838e+08	8.40709e+08	8.83989e+08	1.39342e+09	1.49332e+09	1.49557e+09
Com_2536_pos	5,8-dihydroxy-10-methyl-5,8,9,10-tetrahydro-2H-oxecin-2-one	C10 H14 O4	180.079	7.331	Invalid mass	No match	No match	6.54909e+06	6.02812e+06	5.82954e+06	6.52271e+06	7.55919e+06	6.81047e+06	4.99882e+06	4.81974e+06	4.86296e+06	5.76528e+06	5.24448e+06	5.78449e+06
Com_5763_pos	Sakuranetin	C16 H14 O5	286.084	7.594	No results	No results	Full match	1.04804e+06	1.18753e+06	1.17151e+06	246156	304272	420633	315403	247792	225790	572783	574345	635381
Com_1716_pos	3-[1-(phenylsulfonyl)-2-pyrrolidinyl]pyridine	C15 H16 N2 O2 S	288.088	1.171	Invalid mass	No results	No results	1.0923e+07	1.35959e+07	1.19994e+07	9.42127e+06	1.01119e+07	1.04999e+07	8.68043e+06	8.06828e+06	7.32469e+06	6.27761e+06	8.39137e+06	8.31089e+06
Com_4023_pos	Sildenafil N-oxide	C22 H30 N6 O5 S	490.202	10.538	Full match	No results	No results	314160	202261	312420	719018	709361	745004	2.56969e+06	2.55541e+06	2.9376e+06	691119	999222	956170
Com_4148_pos	7-Demethylsuberosin	C14 H14 O3	230.094	8.953	No results	No results	Full match	2.54072e+06	2.45679e+06	2.94253e+06	1.52274e+06	1.65583e+06	1.83168e+06	1.18506e+06	900596	1.07405e+06	1.74799e+06	1.59703e+06	1.92896e+06
Com_1220_pos	5-(2,5-dihydroxyhexyl)oxolan-2-one	C10 H18 O4	224.105	8.893	Invalid mass	No results	No match	2.22994e+07	2.08693e+07	2.19634e+07	1.38161e+07	1.49406e+07	1.49133e+07	1.10348e+07	1.14126e+07	1.10477e+07	1.47268e+07	1.26528e+07	1.32232e+07
Com_5349_pos	Isosakuranin	C22 H24 O10	448.138	9.714	No results	Full match	No results	75145.1	80256.3	109495	77348.5	159546	75059.1	1.21869e+06	1.43036e+06	1.44607e+06	208689	333919	355394
Com_5041_pos	16α-Hydroxydehydrotrametenolic acid	C30 H46 O4	470.339	11.116	No results	No results	Full match	1.76224e+06	1.4418e+06	1.59328e+06	381732	357829	301849	830733	764157	922914	785900	730257	770768
Com_1615_pos	Vindoline	C25 H32 N2 O6	456.233	10.428	Invalid mass	No results	No results	1.31989e+07	1.34921e+07	1.45965e+07	1.37607e+07	1.42686e+07	1.5045e+07	1.04905e+07	1.04199e+07	1.19108e+07	8.85654e+06	1.04249e+07	1.09703e+07
Com_3035_pos	(Z)-3-butylidenephthalide	C12 H12 O2	188.084	10.211	No results	No results	Full match	5.16854e+06	5.293e+06	4.37694e+06	4.17056e+06	3.34363e+06	4.17884e+06	4.41906e+06	4.49944e+06	4.5143e+06	4.24984e+06	3.63357e+06	4.05458e+06
Com_724_pos	1-(3-acetyl-2,4,6-trihydroxyphenyl)ethan-1-one	C10 H10 O5	210.053	1.367	Full match	No results	No results	4.09483e+07	4.87556e+07	3.94851e+07	3.56714e+07	3.88266e+07	3.12769e+07	4.6903e+07	3.73165e+07	3.98068e+07	2.22598e+07	1.89844e+07	2.0643e+07
Com_5604_pos	8-O-Methylreyusin	C17 H14 O5	298.084	10.59	No results	No results	Full match	1.27243e+06	1.09916e+06	1.19419e+06	502661	686878	631869	1.08083e+06	1.04921e+06	803857	687737	717882	868091
Com_5408_pos	2-Hydroxy-2-methyl-3-buten-1-yl beta-D-glucopyranoside	C11 H20 O7	246.11	8.526	Invalid mass	No results	No results	618737	584509	312481	386847	776340	462510	1.03502e+06	935251	1.40117e+06	609307	798351	548979
Com_2198_pos	4-[(dimethylamino)methylene]-5-phenyl-2,4-dihydro-3H-pyrazol-3-one	C12 H13 N3 O	215.106	7.994	Full match	No results	No results	8.62055e+06	9.06681e+06	9.46311e+06	5.89833e+06	6.27008e+06	5.48295e+06	5.45333e+06	5.74178e+06	5.39584e+06	5.14386e+06	5.49578e+06	5.3087e+06
Com_472_pos	5-nitrothiophene-3-carbaldehyde 3-(2-pyridyl)hydrazone	C10 H8 N4 O2 S	248.038	1.17	Full match	No results	No results	5.97545e+07	5.95443e+07	7.34293e+07	8.5514e+07	4.61138e+07	5.30071e+07	7.22567e+07	8.02696e+07	7.03217e+07	3.198e+07	4.02275e+07	3.9796e+07
Com_830_pos	Lithosprmoside	C14 H19 N O8	329.11	1.647	No results	Full match	No results	2.75894e+07	3.02635e+07	3.03212e+07	4.21436e+07	3.3291e+07	3.52508e+07	2.45863e+07	2.67547e+07	2.56411e+07	2.37971e+07	2.30125e+07	2.04702e+07
Com_3795_pos	Trachelogenin	C21 H24 O7	388.15	10.135	No results	No results	Full match	1.23489e+06	3.34211e+06	2.6958e+06	1.1811e+06	1.39814e+06	1.10642e+06	3.02711e+06	2.35723e+06	3.30343e+06	1.49454e+06	1.95922e+06	1.12729e+06
Com_2716_pos	Stiripentol	C14 H18 O3	234.125	9.7	Full match	No results	Full match	6.03835e+06	6.40578e+06	6.47916e+06	4.56485e+06	4.45819e+06	5.09033e+06	3.8542e+06	3.92875e+06	4.21965e+06	3.62101e+06	3.80756e+06	3.952e+06
Com_3344_pos	β-Pseudouridine	C9 H12 N2 O6	244.069	2.051	No results	No results	Full match	3.44569e+06	4.32773e+06	4.3854e+06	4.2867e+06	4.05549e+06	4.50547e+06	1.96322e+06	2.42796e+06	2.05456e+06	2.2423e+06	2.69743e+06	3.38745e+06
Com_2612_pos	N-2-Hydroxycyclopentyladenosine	C15 H21 N5 O5	351.154	7.684	No results	Full match	Full match	4.61434e+06	4.60058e+06	4.79973e+06	6.94337e+06	7.13124e+06	6.80898e+06	138848	134835	144406	2.94928e+06	2.86383e+06	2.79156e+06
Com_634_pos	p-Coumaric acid	C9 H8 O3	164.047	6.798	No results	No results	Full match	5.86856e+07	3.66673e+07	5.08786e+07	3.64665e+07	4.00208e+07	3.84919e+07	3.34531e+07	3.51153e+07	3.36438e+07	3.49308e+07	3.84783e+07	3.93938e+07
Com_340_pos	Malonicacid	C3 H4 O4	104.011	1.934	No results	No results	Full match	1.08186e+08	9.57472e+07	1.00692e+08	1.0038e+08	1.16778e+08	1.33446e+08	1.13278e+08	9.79066e+07	1.03564e+08	7.41257e+07	1.02739e+08	1.24796e+08
Com_727_pos	1,6-dihydroxy-3-methoxy-8-methyl-9H-xanthen-9-one	C15 H12 O5	272.068	8.227	Full match	No results	Full match	4.09989e+07	3.76776e+07	4.2593e+07	4.82593e+07	5.06535e+07	4.40881e+07	4.36166e+07	3.60611e+07	4.52034e+07	4.26501e+07	3.74078e+07	4.14244e+07
Com_4057_pos	Corylin	C20 H16 O4	320.104	1.382	No results	No results	Full match	2.10042e+06	2.43485e+06	3.07356e+06	2.75752e+06	1.87426e+06	1.85745e+06	1.51557e+06	2.74002e+06	2.34396e+06	1.75076e+06	2.15876e+06	2.15851e+06
Com_2615_pos	Prunin	C21 H22 O10	456.105	8.377	Invalid mass	No results	No match	1.75048e+06	1.88274e+06	2.06623e+06	2.83877e+06	3.93715e+06	3.82132e+06	6.51422e+06	6.10376e+06	6.20109e+06	1.9423e+06	2.04861e+06	2.22374e+06
Com_3036_pos	5-(hydroxymethyl)-4-methoxy-2,5-dihydrofuran-2-one	C6 H8 O4	166.023	2.674	Invalid mass	No results	No results	2.18903e+06	1.79046e+06	1.88813e+06	2.97949e+06	3.26016e+06	3.44836e+06	5.04792e+06	4.62091e+06	4.97844e+06	2.13373e+06	2.4113e+06	3.47163e+06
Com_503_pos	Cuminaldehyde	C10 H12 O	148.089	8.484	Full match	No results	No results	7.17152e+07	7.96806e+07	7.94584e+07	5.38766e+07	5.20624e+07	5.30344e+07	6.03471e+07	6.04599e+07	6.11177e+07	6.15411e+07	6.40107e+07	6.45844e+07
Com_4460_pos	O-Phospho-L-Serine	C3 H8 N O6 P	185.009	1.287	No results	No results	Full match	2.36127e+06	2.09651e+06	2.20559e+06	2.26768e+06	1.79737e+06	1.80359e+06	2.2897e+06	2.23107e+06	2.36651e+06	1.9028e+06	1.7858e+06	1.54971e+06
Com_179_pos	Allysine(6-Oxo DL-Norleucine)	C6 H11 N O3	145.074	1.4	No results	No results	Full match	2.80535e+08	3.57208e+08	3.09926e+08	3.22285e+08	3.08357e+08	3.16329e+08	1.96415e+08	1.51974e+08	2.00415e+08	2.43439e+08	2.5351e+08	3.37275e+08
Com_6224_pos	β-Acetoxyisovalerylalkannin	C23 H26 O8	430.163	11.916	No results	No results	Full match	325767	320929	209925	467315	454217	334467	808557	779980	781236	541638	543475	466997
Com_1923_pos	Pantothenate	C9 H17 N O5	219.111	1.458	No results	No results	Full match	1.03855e+07	1.13167e+07	1.16075e+07	8.58084e+06	8.76351e+06	7.1113e+06	9.1456e+06	7.67208e+06	8.58952e+06	7.05804e+06	9.42065e+06	8.67953e+06
Com_3829_pos	4-Methylumbelliferyl-α-D-glucopyranoside	C16 H18 O8	338.1	8.188	Full match	No results	Full match	3.03621e+06	2.96254e+06	2.71478e+06	2.21179e+06	2.01424e+06	2.06141e+06	3.22025e+06	3.0381e+06	3.15019e+06	2.4762e+06	1.73133e+06	2.12155e+06
Com_2163_pos	1-(4-methoxyphenyl)propane-1,2-diol	C10 H14 O3	164.084	7.92	Invalid mass	No match	No match	7.93796e+06	7.99096e+06	9.65771e+06	6.30899e+06	6.35386e+06	6.92781e+06	5.69166e+06	5.63604e+06	5.17667e+06	3.79095e+06	7.74674e+06	5.3978e+06
Com_5970_pos	3-hydroxy-2-octylpentanedioic acid	C13 H24 O5	242.151	12.505	Invalid mass	No results	No results	139694	95367	178686	229376	187928	194957	971182	957811	864098	364769	391370	327608
Com_4471_pos	Sulfosalicylic acid	C7 H6 O6 S	217.988	6.835	No results	No results	Full match	1.33699e+06	1.46995e+06	1.74889e+06	1.18073e+06	1.72752e+06	1.72006e+06	1.88043e+06	2.31261e+06	1.88465e+06	1.3084e+06	1.66787e+06	1.47712e+06
Com_3379_pos	N1-[3-(1H-imidazol-1-yl)propyl]-2-[(4-nitrobenzoyl)amino]benzamide	C20 H19 N5 O4	393.139	10.455	Invalid mass	No results	No results	4.03941e+06	4.36526e+06	3.86403e+06	3.08379e+06	3.32672e+06	2.98536e+06	3.88351e+06	3.76395e+06	4.08107e+06	2.49317e+06	2.95546e+06	3.37538e+06
Com_1785_pos	Methyl 4-hydroxy-3-methoxycinnamate	C11 H12 O4	208.073	7.653	No results	Full match	Full match	1.24447e+07	1.12822e+07	1.04967e+07	6.8271e+06	7.67303e+06	7.84119e+06	9.69558e+06	1.02966e+07	1.14366e+07	8.10016e+06	7.87063e+06	7.96378e+06
Com_5296_pos	Etiocholanolone	C19 H30 O2	272.214	11.535	Invalid mass	No results	No results	1.16729e+06	1.3639e+06	1.59583e+06	1.01198e+06	960365	956199	983771	1.15432e+06	825399	1.17523e+06	1.10787e+06	1.12102e+06
Com_434_pos	4-Ethylbenzaldehyde	C9 H10 O	134.073	9.269	Full match	No results	No results	9.28805e+07	9.34596e+07	9.29907e+07	7.65543e+07	8.21518e+07	8.39733e+07	6.65626e+07	5.72363e+07	6.16854e+07	7.04146e+07	7.02548e+07	7.92393e+07
Com_3453_pos	Curcumol	C15 H24 O2	236.177	9.067	No results	No results	Full match	3.24932e+06	3.21196e+06	2.71576e+06	2.86374e+06	2.89834e+06	3.06519e+06	3.96074e+06	3.58842e+06	3.28537e+06	2.48073e+06	2.5571e+06	2.32079e+06
Com_969_pos	2-Aminopimelic acid	C7 H13 N O4	175.084	1.353	No results	Full match	No results	1.72188e+07	2.79415e+07	2.39242e+07	3.02848e+07	1.54915e+07	1.25823e+07	1.10953e+07	3.05107e+07	1.97541e+07	9.99329e+06	1.59502e+07	9.80269e+06
Com_5478_pos	Glu-Glu	C10 H14 N2 O7	274.08	1.614	No results	No results	Full match	995706	1.20056e+06	1.335e+06	717952	1.15637e+06	1.23329e+06	1.23088e+06	1.3244e+06	1.23022e+06	928602	935649	917691
Com_1026_pos	Cinnamal	C9 H8 O	132.057	8.297	No results	No results	Full match	1.86727e+07	1.87219e+07	1.86274e+07	1.411e+07	1.70131e+07	1.59906e+07	2.86707e+07	2.84108e+07	2.72636e+07	2.00557e+07	2.21118e+07	2.49246e+07
Com_5362_pos	Azelaic Acid	C9 H16 O4	188.105	9.337	No results	No results	Full match	710510	845434	756590	1.55558e+06	1.4091e+06	1.09297e+06	854829	899846	721722	711676	775011	885374
Com_200_pos	Methylophiopogonanone A	C19 H18 O6	342.109	1.361	No results	No results	Full match	1.76454e+08	1.696e+08	1.82203e+08	1.68397e+08	1.61446e+08	1.47584e+08	2.32168e+08	2.36826e+08	2.68944e+08	2.03938e+08	2.14551e+08	1.9344e+08
Com_1113_pos	7-(2-thienyl)[1,2,4]triazolo[4,3-a]pyrimidine	C9 H6 N4 S	224.008	1.423	Invalid mass	No results	No results	1.76789e+07	1.84211e+07	1.58307e+07	2.71618e+07	2.47506e+07	2.49813e+07	1.59792e+07	1.62764e+07	1.45592e+07	1.49394e+07	2.01156e+07	1.5851e+07
Com_548_pos	syringaresinol	C22 H26 O8	418.162	8.657	No results	No results	Full match	6.96926e+07	7.02603e+07	6.84034e+07	2.42663e+07	2.56382e+07	2.4776e+07	3.23298e+07	3.02772e+07	3.10134e+07	3.52633e+07	3.53903e+07	3.41144e+07
Com_1903_pos	6-Phosphogluconic acid	C6 H13 O10 P	276.024	1.308	No results	No results	Full match	6.88897e+06	6.43426e+06	6.3171e+06	6.90722e+06	7.96292e+06	5.0402e+06	1.02202e+07	1.08705e+07	1.09248e+07	6.90877e+06	5.19836e+06	6.96679e+06
Com_3425_pos	Quinolinic acid	C7 H5 N O4	167.022	1.461	No results	No results	Full match	3.17107e+06	3.58155e+06	3.05354e+06	3.05374e+06	4.37398e+06	3.64421e+06	2.50766e+06	2.4521e+06	2.30748e+06	3.14817e+06	3.22583e+06	3.89961e+06
Com_1907_pos	(2E,4E)-N-(2-methylpropyl)dodeca-2,4-dienamide	C16 H29 N O	251.225	14.295	Full match	No results	No results	3.42446e+06	2.97609e+06	2.5953e+06	1.1867e+07	1.05841e+07	1.02737e+07	1.02743e+07	9.91726e+06	9.97303e+06	6.61641e+06	6.94382e+06	5.16059e+06
Com_4094_pos	2-(1-adamantyl)-1-morpholinoethan-1-one	C16 H25 N O2	263.186	12.223	Invalid mass	No results	No results	1.37765e+06	2.13988e+06	1.85709e+06	2.12054e+06	2.26266e+06	2.19464e+06	2.65081e+06	2.77065e+06	2.55656e+06	1.35582e+06	1.51776e+06	1.57226e+06
Com_2347_pos	Ligustilide	C12 H14 O2	190.099	10.456	No results	Full match	Full match	6.0791e+06	6.27906e+06	6.06019e+06	8.65215e+06	7.78288e+06	7.91319e+06	6.87046e+06	6.95576e+06	7.11542e+06	5.20155e+06	5.94399e+06	5.27908e+06
Com_4831_pos	Ophiopogonanone E	C19 H20 O7	360.12	7.181	No results	No results	Full match	1.79789e+06	1.54318e+06	1.82273e+06	1.3935e+06	2.03149e+06	1.3609e+06	1.88917e+06	1.88611e+06	546553	1.38652e+06	1.51609e+06	1.59501e+06
Com_1691_pos	1,3,7-trimethyl-2,3,6,7-tetrahydro-1H-purine-2,6-dione	C8 H10 N4 O2	194.08	7.678	Full match	No results	No results	2.96187e+06	2.81742e+06	2.97668e+06	1.3798e+07	1.38313e+07	1.40476e+07	2.39929e+06	2.38471e+06	2.31714e+06	4.74152e+06	4.98592e+06	4.94983e+06
Com_2821_pos	5-[(E)-2-(3,5-dihydroxyphenyl)ethenyl]-2-methoxybenzene-1,3-diol	C15 H14 O5	274.084	9.464	Full match	No results	Full match	5.79215e+06	6.04373e+06	5.45358e+06	3.76667e+06	4.50726e+06	4.34536e+06	4.75137e+06	4.70074e+06	4.97719e+06	5.41785e+06	5.47024e+06	4.44267e+06
Com_5179_pos	Kaurenoic acid	C20 H30 O2	302.224	12.773	No results	No results	Full match	1.60888e+06	1.49619e+06	1.7006e+06	422220	371483	349034	698148	745216	694936	1.05589e+06	743187	841326
Com_816_pos	Zeatin-7-N-glucoside	C16 H23 N5 O6	381.164	6.345	Full match	No results	Full match	2.90452e+07	2.83122e+07	2.90049e+07	4.08896e+07	4.34371e+07	4.16563e+07	208101	233081	351340	2.00925e+07	2.03516e+07	1.99128e+07
Com_461_pos	Roseoside	C19 H30 O8	386.193	8.483	No results	No results	Full match	8.71949e+07	8.64713e+07	8.44778e+07	6.36408e+07	6.22416e+07	6.54157e+07	7.19872e+07	6.70771e+07	7.37734e+07	5.83612e+07	6.03049e+07	7.67295e+07
Com_3097_pos	N-Sinapoylputrescine	C15 H22 N2 O4	294.159	11.657	No results	No results	Full match	3.39078e+06	3.47794e+06	3.38075e+06	3.33992e+06	3.27374e+06	2.74188e+06	4.49396e+06	4.50931e+06	4.8468e+06	2.72015e+06	3.26247e+06	2.69394e+06
Com_3578_pos	Tazobactam sodium	C10 H12 N4 O5 S	300.048	6.792	Invalid mass	No results	No results	917739	1.02752e+06	1.18817e+06	2.2315e+06	1.82787e+06	1.73001e+06	2.36334e+06	3.62618e+06	2.41845e+06	1.42403e+06	1.24757e+06	1.10736e+06
Com_4785_pos	Heptamethoxyflavone	C22 H24 O9	432.141	9.753	No results	No results	Full match	2.01837e+06	1.6929e+06	1.91445e+06	434374	278008	310202	882989	870563	894073	834084	875125	791152
Com_2202_pos	Dl-2-Aminooctanoic Acid	C8 H17 N O2	159.126	7.958	No results	No results	Full match	8.88217e+06	9.19991e+06	9.4357e+06	2.39806e+06	2.42703e+06	2.34484e+06	4.52446e+06	4.86523e+06	4.24737e+06	4.46638e+06	5.01022e+06	4.01146e+06
Com_2399_pos	AL 8810 Methyl ester	C25 H33 F O4	438.222	10.561	Invalid mass	No results	No results	5.58343e+06	6.33739e+06	6.18456e+06	5.8718e+06	6.46692e+06	6.12693e+06	6.78326e+06	6.07096e+06	7.77579e+06	4.30775e+06	5.40909e+06	5.59401e+06
Com_3856_pos	Pinoresinol-glucoside	C26 H32 O11	520.194	6.618	No results	No results	Full match	1.87408e+06	1.51306e+06	1.68709e+06	2.67654e+06	3.4498e+06	2.57122e+06	3.09412e+06	1.74483e+06	1.06e+06	2.81049e+06	1.87038e+06	1.95541e+06
Com_79_pos	Phosphocholine	C5 H14 N O4 P	183.066	1.312	No results	Full match	No results	9.4514e+08	9.52586e+08	9.9467e+08	9.23798e+08	9.67776e+08	8.64431e+08	8.76609e+08	8.67285e+08	8.95318e+08	9.52933e+08	1.0586e+09	1.04337e+09
Com_799_pos	Apocynin	C9 H10 O3	184.073	9.329	Invalid mass	Invalid mass	No results	2.37399e+07	2.612e+07	2.79965e+07	2.49345e+07	2.42215e+07	2.42956e+07	2.72389e+07	2.34947e+07	2.59629e+07	4.62467e+07	5.04482e+07	4.9755e+07
Com_3219_pos	B Eupalinolide	C24 H30 O9	462.188	9.241	No results	No results	Full match	4.09142e+06	4.06321e+06	4.64143e+06	3.06408e+06	4.25013e+06	2.89029e+06	4.18208e+06	4.46288e+06	3.81115e+06	4.05936e+06	2.67548e+06	3.45306e+06
Com_4657_pos	4-[(4-fluorophenyl)thio]-5-phenylthieno[2,3-d]pyrimidine	C18 H11 F N2 S2	338.04	7.385	Invalid mass	No results	No results	1.55514e+06	1.65389e+06	1.83277e+06	2.14881e+06	2.22337e+06	2.10169e+06	2.02574e+06	1.90437e+06	2.12608e+06	1.49582e+06	1.21953e+06	1.56089e+06
Com_3772_pos	N-Stearoyl taurine	C20 H41 N O4 S	408.302	13.63	Invalid mass	No results	No results	191216	116795	113361	3.59581e+06	3.13678e+06	2.20969e+06	184418	194693	200684	1.53424e+06	971571	782898
Com_501_pos	4-Guanidinobutyric Acid	C5 H11 N3 O2	145.085	1.59	No results	No results	Full match	6.64369e+07	6.88614e+07	6.54045e+07	8.07859e+07	7.9109e+07	7.68138e+07	6.00713e+07	5.75821e+07	6.12921e+07	6.15668e+07	6.42121e+07	5.95804e+07
Com_3071_pos	Phlorizin	C21 H24 O10	458.118	9.659	Invalid mass	No results	No results	3.92667e+06	4.46634e+06	637018	4.14325e+06	4.5614e+06	5.28451e+06	4.06886e+06	3.5625e+06	4.4786e+06	2.12098e+06	1.95792e+06	2.98519e+06
Com_5431_pos	LPC 18:3	C26 H48 N O7 P	517.316	14.142	No results	Full match	Full match	1.39147e+06	1.11195e+06	1.10875e+06	1.47888e+06	1.4004e+06	1.32353e+06	925737	789557	710256	1.00969e+06	890469	801984
Com_2067_pos	1-[4-hydroxy-3-(3-methylbut-2-en-1-yl)phenyl]ethan-1-one	C13 H16 O2	204.115	9.863	Full match	No results	No results	5.30631e+06	5.31024e+06	5.75458e+06	5.15096e+06	5.45784e+06	7.28083e+06	9.44628e+06	9.63685e+06	7.82458e+06	4.11379e+06	4.73069e+06	4.9581e+06
Com_1467_pos	2-[2-(2-pyridyloxy)ethoxy]pyridine	C12 H12 N2 O2	254.046	1.583	Invalid mass	No results	No results	8.46139e+06	1.76365e+07	1.64852e+07	9.87128e+06	1.26189e+07	7.33788e+06	7.39757e+06	7.28827e+06	9.97949e+06	9.35755e+06	1.03707e+07	1.02214e+07
Com_110_pos	Pipecolinic acid	C6 H11 N O2	129.079	1.64	No results	No results	Full match	5.52175e+08	5.73924e+08	5.46315e+08	2.45162e+08	2.37397e+08	2.18304e+08	6.42e+08	5.07751e+08	5.07807e+08	5.89817e+08	4.58105e+08	4.31123e+08
Com_1292_pos	Vasicinone	C11 H10 N2 O2	202.074	3.502	Full match	No results	No results	2.05487e+07	1.94852e+07	1.8049e+07	8.95292e+06	9.18926e+06	9.49673e+06	9.88214e+06	9.00853e+06	1.00022e+07	1.24568e+07	1.29643e+07	1.22929e+07
Com_1345_pos	1-Phenyl-3-methyl-5-pyrazolone	C10 H10 N2 O	157.053	2.497	Invalid mass	Invalid mass	No results	1.95143e+07	1.90985e+07	1.77473e+07	1.25771e+07	1.41782e+07	1.37377e+07	1.22548e+07	1.26723e+07	1.23245e+07	1.45595e+07	1.44633e+07	1.51938e+07
Com_4214_pos	methyl 1-(1-benzylpiperidin-4-yl)-1H-1,2,3-benzotriazole-5-carboxylate	C20 H22 N4 O2	350.172	9.314	Invalid mass	No results	No results	1.47023e+06	1.22278e+06	1.68046e+06	2.55577e+06	2.8312e+06	2.87944e+06	2.01939e+06	1.9548e+06	1.81742e+06	1.37334e+06	1.74337e+06	1.91117e+06
Com_2977_pos	Androsterone	C19 H30 O2	272.213	11.939	Invalid mass	No results	No results	5.15412e+06	5.55033e+06	5.42487e+06	1.63114e+06	1.7779e+06	2.01235e+06	1.74001e+06	1.78258e+06	1.29102e+06	2.87257e+06	2.12291e+06	2.16613e+06
Com_4600_pos	Sucralose	C12 H19 Cl3 O8	396.013	6.578	No results	No results	Full match	2.00937e+06	2.08718e+06	2.3402e+06	716678	689804	586295	1.5049e+06	1.5173e+06	1.79135e+06	1.05015e+06	1.33766e+06	1.13708e+06
Com_2694_pos	Tricin 5-O-β-D-glucoside	C23 H24 O12	492.124	9.788	Invalid mass	No results	No results	1.83139e+06	2.07201e+06	1.61441e+06	2.57584e+06	2.44824e+06	2.46149e+06	5.76418e+06	5.21042e+06	6.16953e+06	2.47244e+06	1.89509e+06	3.3179e+06
Com_1777_pos	Carbendazim	C9 H9 N3 O2	191.069	7.149	Full match	No results	No results	7.29958e+06	7.30903e+06	7.42412e+06	1.3162e+07	1.28095e+07	1.23489e+07	5.18512e+06	4.77033e+06	4.99324e+06	6.19934e+06	6.58412e+06	6.66753e+06
Com_3084_pos	L-Citrulline	C6 H13 N3 O3	175.096	1.465	No results	No results	Full match	3.97595e+06	2.23203e+06	2.86679e+06	5.07636e+06	5.23986e+06	5.23433e+06	4.09913e+06	2.0358e+06	3.9137e+06	3.07606e+06	2.79089e+06	1.95451e+06
Com_1713_pos	Glabrolide	C30 H44 O4	468.323	10.59	No results	Full match	No results	1.09512e+07	1.31707e+07	1.3652e+07	4.28131e+06	4.86219e+06	4.42639e+06	9.45381e+06	8.07149e+06	8.55832e+06	7.91904e+06	7.52873e+06	7.84451e+06
Com_2626_pos	1-Methylguanine	C6 H7 N5 O	74.0192	1.934	Invalid mass	No results	No results	5.29185e+06	5.73545e+06	6.86674e+06	4.02492e+06	4.50194e+06	4.87699e+06	3.14493e+06	3.22119e+06	2.93729e+06	3.00575e+06	3.91318e+06	3.51202e+06
Com_2636_pos	2-Amino-1,3,4-octadecanetriol	C18 H39 N O3	317.292	12.436	Full match	No results	Full match	6.07207e+06	5.89063e+06	5.19847e+06	4.29963e+06	4.58188e+06	4.57026e+06	5.92315e+06	5.79357e+06	6.4208e+06	3.69867e+06	3.57165e+06	3.32026e+06
Com_1786_pos	Sinapoyl malate	C15 H16 O9	340.079	6.864	No results	No results	Full match	4.11589e+06	3.09871e+06	4.37474e+06	6.89351e+06	7.56041e+06	2.49661e+06	1.16481e+07	1.14799e+07	1.21343e+07	5.63388e+06	4.64289e+06	7.09297e+06
Com_5964_pos	Lactucin	C15 H16 O5	276.099	10.288	No results	No results	Full match	914935	779252	714087	722816	695721	872173	983168	751549	903804	686886	638042	700805
Com_1590_pos	methyl 3,4,5-trihydroxycyclohex-1-ene-1-carboxylate	C8 H12 O5	170.058	5.911	Invalid mass	No results	No results	1.48431e+07	1.47995e+07	1.4239e+07	5.8989e+06	5.88928e+06	5.30743e+06	5.47744e+06	5.07585e+06	5.37871e+06	7.00301e+06	6.9748e+06	7.07802e+06
Com_4188_pos	Testosterone undecanoate	C30 H48 O3	456.36	14.724	Full match	No results	Full match	2.77733e+06	2.72438e+06	2.4182e+06	441729	361660	261914	538738	811525	442603	863712	558269	693892
Com_5695_pos	Aurantio-obtusin β-D-glucoside	C23 H24 O12	492.126	7.5	No results	Full match	Full match	1.01012e+06	1.24537e+06	1.09967e+06	584324	568782	722225	793048	744844	804820	670263	547739	635255
Com_2703_pos	(2E)-1-(2-hydroxy-3,4,5,6-tetramethoxyphenyl)-3-phenylprop-2-en-1-one	C19 H20 O6	344.125	9.256	Full match	No results	No results	6.29636e+06	5.86538e+06	6.44463e+06	1.84831e+06	1.93802e+06	1.97648e+06	2.36755e+06	2.41104e+06	2.03123e+06	2.85865e+06	2.02687e+06	3.25598e+06
Com_4495_pos	Colchicine	C22 H25 N O6	399.167	1.418	No results	No results	Full match	1.79055e+06	1.58459e+06	1.60391e+06	1.80925e+06	1.96216e+06	2.498e+06	1.78141e+06	1.83435e+06	1.97759e+06	1.52711e+06	1.79807e+06	1.86155e+06
Com_2692_pos	3-[(4-hydroxyphenyl)methyl]-octahydropyrrolo[1,2-a]pyrazine-1,4-dione	C14 H16 N2 O3	260.119	7.128	Invalid mass	No results	No results	6.34218e+06	6.37628e+06	6.5525e+06	1.72834e+06	1.88182e+06	1.65722e+06	4.56221e+06	4.69736e+06	5.05001e+06	3.2541e+06	3.1135e+06	2.78006e+06
Com_3590_pos	albiflorin	C23 H28 O11	502.147	9.856	Invalid mass	No results	No results	872691	1.10861e+06	911808	1.13821e+06	1.87677e+06	1.99862e+06	3.66873e+06	2.52043e+06	3.35794e+06	1.56821e+06	1.39149e+06	2.01053e+06
Com_4174_pos	Dihydroartemisinin	C15 H24 O5	284.162	9.131	No results	No results	Full match	2.60742e+06	2.39542e+06	2.90694e+06	1.92862e+06	1.93362e+06	1.53258e+06	1.72823e+06	1.86132e+06	1.89432e+06	1.75207e+06	1.72578e+06	1.70001e+06
Com_3269_pos	1-(4-hydroxyphenyl)propane-1,2-diol	C9 H12 O3	150.068	8.48	Invalid mass	No results	No match	4.29897e+06	4.15286e+06	4.67296e+06	4.0119e+06	3.93919e+06	3.95794e+06	3.95515e+06	3.89343e+06	4.30728e+06	3.34563e+06	2.61282e+06	3.31159e+06
Com_5085_pos	4-methoxy-9-(2-methylbut-3-en-2-yl)-7H-furo[3,2-g]chromen-7-one	C17 H16 O4	284.104	9.373	Full match	No results	No results	1.01613e+06	1.10138e+06	922705	1.30864e+06	1.47483e+06	1.32768e+06	1.52077e+06	1.64951e+06	1.66703e+06	1.07845e+06	1.24053e+06	1.05842e+06
Com_57_pos	Maltol	C6 H6 O3	126.032	7.547	No results	No results	Full match	4.48909e+08	4.84316e+08	4.81039e+08	7.18405e+08	6.9001e+08	6.8478e+08	1.35967e+09	9.73351e+08	9.94922e+08	5.67571e+08	7.33469e+08	7.12737e+08
Com_3766_pos	(-)-Epigallocatechin gallate	C22 H18 O11	458.086	9.494	No results	No results	Full match	3.24381e+06	3.3334e+06	3.56781e+06	2.18515e+06	2.26093e+06	1.76125e+06	1.88957e+06	1.3003e+06	1.049e+06	1.89073e+06	2.47121e+06	1.9793e+06
Com_1992_pos	Ethyl paraben	C9 H10 O3	166.063	7.03	Full match	No results	Full match	1.06846e+07	9.53584e+06	9.95193e+06	5.00424e+06	5.58682e+06	5.22556e+06	5.24e+06	4.72994e+06	5.00054e+06	5.70638e+06	5.17855e+06	6.14014e+06
Com_1646_pos	Norfloxacin	C16 H18 F N3 O3	319.137	1.313	Invalid mass	No results	No results	1.16207e+07	1.45183e+07	1.12918e+07	1.40049e+07	1.37947e+07	1.27604e+07	8.42558e+06	8.76738e+06	9.07799e+06	1.26634e+07	1.11625e+07	1.16127e+07
Com_3271_pos	N8-Acetylspermidine	C9 H23 Cl2 N3 O	259.122	7.575	No results	No results	Full match	2.61375e+06	2.23678e+06	2.5979e+06	4.49352e+06	4.56881e+06	4.70529e+06	3.28961e+06	2.89534e+06	2.8871e+06	2.87038e+06	2.76217e+06	2.73609e+06
Com_3729_pos	3-(3,4,5-trimethoxyphenyl)propanoic acid	C12 H16 O5	222.089	9.135	Invalid mass	No results	No results	1.63011e+06	2.05274e+06	1.84872e+06	1.97187e+06	1.81673e+06	2.0076e+06	3.32634e+06	3.07085e+06	3.41189e+06	2.21633e+06	2.313e+06	2.52641e+06
Com_1267_pos	DL-homocysteine	C4 H9 N O2 S	135.035	1.475	No results	No results	Full match	4.82685e+06	5.2746e+06	4.70076e+06	6.25043e+06	6.05505e+06	6.61292e+06	1.93722e+07	1.96431e+07	2.06257e+07	8.34582e+06	9.55867e+06	9.86809e+06
Com_144_pos	N-[2-chloro-6-(trifluoromethoxy)phenyl]-2,2-dimethylpropanamide	C12 H13 Cl F3 N O2	295.058	1.285	Full match	No results	No results	4.81597e+08	4.78939e+08	4.86481e+08	3.36359e+08	3.33361e+08	3.39631e+08	3.15371e+08	2.84042e+08	3.14642e+08	3.69021e+08	3.69239e+08	3.35566e+08
Com_837_pos	Ambroxane	C16 H28 O	236.214	14.569	No results	No results	Full match	1.28405e+07	8.387e+06	8.10556e+06	4.12662e+07	3.50436e+07	3.23634e+07	1.67212e+07	1.67854e+07	1.57551e+07	3.25936e+07	2.88661e+07	2.3919e+07
Com_806_pos	6-Pentyl-2H-pyran-2-one	C10 H14 O2	166.097	9.919	Invalid mass	No results	No results	1.70341e+06	2.38579e+06	2.23676e+06	2.95031e+06	3.81557e+06	8.74225e+06	2.79779e+06	2.66011e+06	2.78318e+06	2.70074e+07	4.25091e+07	4.93822e+07
Com_293_pos	Fenpropimorph	C20 H33 N O	303.253	15.062	Invalid mass	No results	No results	5.44909e+07	9.69358e+06	8.6488e+06	1.63481e+08	1.34568e+08	1.07113e+08	1.35944e+07	1.31407e+07	1.30268e+07	6.38956e+07	7.14877e+07	5.79505e+07
Com_2320_pos	2,4-dichloro-N-{2-[(2-furylmethyl)amino]-1-methyl-2-oxoethyl}benzamide	C15 H14 Cl2 N2 O3	340.04	1.918	Invalid mass	No results	No results	2.28958e+06	2.71649e+06	2.84616e+06	4.59721e+06	4.27037e+06	5.05888e+06	6.99448e+06	8.04025e+06	4.98479e+06	2.43737e+06	2.98364e+06	4.07686e+06
Com_987_pos	2-Methoxybenzaldehyde	C8 H8 O2	136.052	9.365	Full match	No results	Full match	1.57789e+07	1.62834e+07	1.75542e+07	3.23598e+07	2.34815e+07	2.1556e+07	2.25198e+07	1.89012e+07	2.55417e+07	1.37286e+07	1.39277e+07	1.61753e+07
Com_633_pos	β-Lonone	C13 H20 O	192.151	10.242	No results	No results	Full match	5.87424e+07	6.07865e+07	6.05636e+07	3.48578e+07	4.10232e+07	3.6279e+07	3.42654e+07	3.32892e+07	3.42069e+07	3.50881e+07	3.78218e+07	3.73321e+07
Com_3356_pos	2-(acetyloxy)-3-amino-1-[1,2-di(acetyloxy)ethyl]-3-oxopropyl acetate	C13 H19 N O9	315.095	6.716	Invalid mass	No results	No results	826319	995403	1.01632e+06	3.33224e+06	2.68903e+06	2.52358e+06	3.49429e+06	4.10476e+06	2.67421e+06	2.23826e+06	2.42281e+06	2.15883e+06
Com_1282_pos	Trehalose 6-phosphate	C12 H23 O14 P	422.082	1.406	No results	No results	Full match	6.80064e+06	7.47562e+06	6.27729e+06	1.3384e+07	1.21419e+07	2.17167e+07	8.65514e+06	1.07905e+07	7.48511e+06	9.66661e+06	1.75461e+07	1.0754e+07
Com_1011_pos	(3,4-Dimethoxyphenyl) Acetic Acid	C10 H12 O4	196.073	8.666	No results	No results	Full match	2.99875e+07	2.99802e+07	2.62171e+07	3.10588e+07	2.83674e+07	2.88498e+07	2.52702e+07	2.57283e+07	2.56388e+07	2.37915e+07	2.54947e+07	2.49011e+07
Com_4763_pos	N-[4-(diethylamino)phenyl]-N'-phenylurea	C17 H21 N3 O	305.147	5.326	Invalid mass	No results	No results	2.04525e+06	1.56116e+06	1.96841e+06	943726	1.01885e+06	838165	1.13253e+06	1.25597e+06	1.04306e+06	1.3408e+06	997967	1.23985e+06
Com_3352_pos	N2-Methylguanosine	C11 H15 N5 O5	297.107	4.707	No results	No results	Full match	3.0331e+06	2.82574e+06	3.13809e+06	4.08122e+06	4.55974e+06	4.23863e+06	3.79315e+06	3.96355e+06	3.83937e+06	3.14771e+06	2.99363e+06	3.42344e+06
Com_357_pos	Gallic acid	C7 H6 O5	170.021	6.956	No results	No results	Full match	1.05986e+08	1.094e+08	1.13733e+08	1.26419e+08	1.25782e+08	1.26115e+08	8.8308e+07	8.35266e+07	9.20211e+07	9.39129e+07	1.13237e+08	1.15215e+08
Com_3758_pos	Prednisolone tebutate	C27 H38 O6	458.266	12.308	Full match	No results	No results	2.99631e+06	3.57433e+06	3.50782e+06	567918	571279	676578	376394	320683	242581	882951	886576	865375
Com_5270_pos	3-amino-2-phenyl-2H-pyrazolo[4,3-c]pyridine-4,6-diol	C12 H10 N4 O2	242.08	10.034	Full match	No results	Full match	1.47462e+06	1.60508e+06	1.61238e+06	674189	684126	652025	809893	734078	592677	1.15599e+06	1.00793e+06	1.04517e+06
Com_1555_pos	5'-Hydroxyacetophenone	C8 H8 O2	136.052	5.825	No results	No results	Full match	1.00982e+07	9.64016e+06	7.79828e+06	1.42827e+07	1.49253e+07	1.32727e+07	1.4521e+07	1.46655e+07	1.44899e+07	1.08793e+07	1.13593e+07	1.17275e+07
Com_959_pos	2,3,4,9-Tetrahydro-1H-β-carboline-3-carboxylic acid	C12 H12 N2 O2	216.09	7.639	Full match	No results	Full match	3.17078e+07	3.14461e+07	3.34635e+07	8.45868e+06	8.87417e+06	8.72539e+06	1.19587e+07	1.17396e+07	1.12298e+07	2.23702e+07	2.52951e+07	2.88756e+07
Com_5574_pos	Deoxyguanosine	C10 H13 N5 O4	267.096	5.863	No results	No results	Full match	644264	597731	637338	738257	554621	652595	912831	1.22912e+06	1.2649e+06	720206	644472	571441
Com_2142_pos	3-morpholino-5,6-diphenylpyridazine-4-carbonitrile	C21 H18 N4 O	342.146	8.453	Invalid mass	No results	No match	6.97146e+06	7.64182e+06	6.87863e+06	8.27482e+06	9.16578e+06	8.97564e+06	8.60584e+06	8.73644e+06	9.2474e+06	5.43276e+06	5.59753e+06	6.51877e+06
Com_2617_pos	Anise oil	C14 H18 O3	234.125	8.336	No results	No results	Full match	6.44348e+06	6.89756e+06	6.28512e+06	6.20859e+06	6.50806e+06	6.80171e+06	5.63151e+06	5.16617e+06	4.66882e+06	4.50401e+06	5.26747e+06	2.98813e+06
Com_486_pos	6-(3-hydroxybutan-2-yl)-5-(hydroxymethyl)-4-methoxy-2H-pyran-2-one	C11 H16 O5	210.089	9.553	Invalid mass	No results	No match	4.39143e+07	4.55313e+07	4.19535e+07	4.68877e+07	3.22963e+07	2.93212e+07	7.54168e+07	7.75759e+07	7.88841e+07	4.93494e+07	4.82758e+07	5.07368e+07
Com_2579_pos	4-Methylcatechol	C7 H8 O2	124.052	11.802	No results	No results	Full match	5.59373e+06	5.91481e+06	7.18081e+06	7.12767e+06	6.83184e+06	6.42367e+06	4.34629e+06	4.07415e+06	4.5887e+06	5.14957e+06	5.95818e+06	5.90278e+06
Com_4967_pos	2-Arachidonoyl glycerol	C23 H38 O4	378.274	15.087	Invalid mass	No results	No results	270857	215435	185024	1.92744e+06	1.20639e+06	1.0673e+06	657451	544010	698487	1.1522e+06	1.09155e+06	1.05285e+06
Com_3525_pos	Limocitrin O-hexoside	C23 H24 O13	508.122	1.685	No results	No results	Full match	3.8401e+06	3.28086e+06	4.04323e+06	2.442e+06	3.01501e+06	2.80215e+06	2.10852e+06	1.40563e+06	1.60776e+06	1.24886e+06	1.9782e+06	1.95674e+06
Com_478_pos	gamma-Glutamylglutamine	C10 H17 N3 O6	275.111	1.371	No results	Full match	No results	8.26391e+07	8.54022e+07	7.95785e+07	1.097e+07	1.98472e+07	1.84968e+07	7.54303e+07	7.19171e+07	5.26977e+07	5.31161e+07	6.11429e+07	5.65618e+07
Com_4597_pos	Diacetoxyscirpenol	C19 H26 O7	348.154	8.111	Invalid mass	No results	No results	763754	703354	653690	2.36539e+06	2.39421e+06	2.2071e+06	191581	185185	189781	743893	750072	775122
Com_669_pos	Oroxin B	C27 H30 O15	594.158	5.991	No results	Full match	Full match	1.34396e+07	1.63613e+07	1.55658e+07	2.4169e+07	2.91608e+07	2.26374e+07	4.76693e+07	4.28995e+07	5.2384e+07	2.30189e+07	1.47643e+07	2.10166e+07
Com_2242_pos	Coniferylaldehyde	C10 H10 O3	178.063	5.213	No results	No results	Full match	5.1694e+06	5.11468e+06	4.9079e+06	8.16372e+06	9.09644e+06	9.27668e+06	5.18148e+06	5.04842e+06	5.38524e+06	5.87035e+06	4.93035e+06	5.75743e+06
Com_143_pos	α-Lactose	C12 H22 O11	359.142	1.427	Invalid mass	Invalid mass	No results	4.81899e+08	4.64903e+08	4.01699e+08	3.31169e+08	2.90311e+08	2.70999e+08	3.84003e+08	3.73405e+08	3.33267e+08	4.95698e+08	3.86873e+08	2.37207e+08
Com_3227_pos	Arachidonic acid	C20 H32 O2	286.229	12.106	Invalid mass	No results	No match	4.22611e+06	4.78806e+06	4.06943e+06	1.76756e+06	2.39048e+06	2.34998e+06	1.70442e+06	2.2193e+06	1.8052e+06	2.43422e+06	2.27787e+06	1.95628e+06
Com_514_pos	Methyl cinnamate	C10 H10 O2	162.068	9.341	Full match	No results	Full match	6.31608e+07	5.24918e+07	5.99838e+07	3.7913e+07	3.76731e+07	3.87699e+07	6.97822e+07	7.19331e+07	7.22648e+07	6.3881e+07	6.26884e+07	6.12422e+07
Com_4677_pos	Notopterol	C21 H22 O5	354.146	9.132	No results	No results	Full match	1.87803e+06	2.23031e+06	1.66923e+06	1.20739e+06	1.19877e+06	1.17864e+06	2.05089e+06	1.29801e+06	1.86855e+06	1.44551e+06	1.13094e+06	1.28127e+06
Com_580_pos	6-O-Isobutyryl-alpha-D-glucopyranosyl alpha-D-glucopyranoside	C16 H28 O12	434.139	6.613	Invalid mass	No results	No results	5.01542e+07	5.28082e+07	4.94035e+07	5.80487e+07	6.4768e+07	5.98061e+07	5.46816e+07	5.19017e+07	6.22409e+07	5.24167e+07	5.5136e+07	5.76664e+07
Com_791_pos	Isoeugenyl acetate	C12 H14 O3	206.094	8.451	Full match	No results	No results	3.17248e+07	4.35796e+07	2.90357e+07	2.72511e+07	2.86233e+07	2.64322e+07	2.03446e+07	2.10228e+07	2.24652e+07	2.1071e+07	2.24745e+07	2.53824e+07
Com_6432_pos	Maltotriitol	C18 H34 O16	506.183	10.268	No results	No results	Full match	269098	336215	292613	638144	611694	506684	620578	621159	611540	254038	362478	254801
Com_5509_pos	16α-Hydroxydehydroepiandrosterone	C19 H28 O3	321.227	12.984	Invalid mass	No results	No results	1.05847e+06	791624	830341	456561	448036	597817	1.32713e+06	1.17016e+06	1.22598e+06	640395	643288	743796
Com_128_pos	Vitamin C	C6 H8 O6	176.032	1.521	No results	No results	Full match	1.93949e+08	1.84995e+08	1.97554e+08	4.33914e+08	4.0148e+08	3.83441e+08	5.35216e+08	5.20644e+08	5.25641e+08	2.26495e+08	2.45765e+08	2.31608e+08
Com_193_pos	5-oxoproline	C5 H7 N O3	129.043	2.07	No results	No results	Full match	1.63113e+08	1.73867e+08	1.75201e+08	2.56189e+08	3.09212e+08	2.76001e+08	1.82213e+08	1.93992e+08	1.8375e+08	1.79048e+08	2.24782e+08	2.19858e+08
Com_5350_pos	Riboflavin	C17 H20 N4 O6	376.133	6.056	Invalid mass	No results	No results	1.05356e+06	1.5442e+06	869007	648969	863908	795573	775067	717981	878604	749641	818555	788748
Com_836_pos	Oxoadipic acid	C6 H8 O5	160.037	5.069	No results	No results	Full match	2.94314e+07	2.74931e+07	2.70438e+07	2.58522e+07	2.58549e+07	2.77692e+07	2.79828e+07	2.62068e+07	2.64964e+07	4.50344e+07	4.30147e+07	3.82753e+07
Com_4874_pos	8-Chlro-1-tetrahydronorharmanone	C11 H9 Cl N2 O	220.04	1.506	No results	No results	Full match	1.63624e+06	1.47334e+06	1.82225e+06	1.96546e+06	1.38087e+06	1.57105e+06	1.82511e+06	1.84409e+06	1.65292e+06	1.60802e+06	2.15425e+06	1.8979e+06
Com_2744_pos	Tetrahydrocortisone	C21 H32 O5	346.214	11.183	Invalid mass	No match	No results	5.75319e+06	5.34242e+06	5.21558e+06	4.46703e+06	5.07789e+06	4.90443e+06	6.01351e+06	5.8758e+06	5.78669e+06	3.92027e+06	4.42468e+06	3.95475e+06
Com_5605_pos	13,14-Dihydro prostaglandin E1	C20 H36 O5	338.243	13.565	Invalid mass	No results	No results	1.1151e+06	1.31716e+06	1.2173e+06	1.25329e+06	1.33783e+06	1.18077e+06	1.17932e+06	1.04661e+06	971588	760572	731067	910563
Com_741_pos	p-Anisidine	C7 H9 N O	123.069	1.473	No results	No results	Full match	7.00785e+06	7.72418e+06	8.58348e+06	1.15869e+07	1.43721e+07	1.14085e+07	4.51357e+07	3.35466e+07	3.27859e+07	2.07053e+07	2.19741e+07	2.03464e+07
Com_6022_pos	(2E)-6-hydroxy-2-methyl-6-(4-methylphenyl)hept-2-enoic acid	C15 H20 O3	248.137	9.881	Invalid mass	No results	No results	743236	608813	609530	305426	350828	264682	944941	739559	900130	691814	655699	538444
Com_4267_pos	Psoralidin	C20 H16 O5	336.101	9.465	No results	No results	Full match	2.4368e+06	2.62613e+06	2.6796e+06	2.1636e+06	2.85305e+06	2.16255e+06	2.43819e+06	1.80532e+06	1.80404e+06	2.5085e+06	2.31405e+06	2.38206e+06
Com_6533_pos	(+/-)-alpha-Lipoamide	C8 H15 N O S2	205.06	1.576	No results	No results	Full match	232114	254860	153274	147694	251831	191695	394016	541523	519422	269494	225052	197099
Com_4263_pos	Micheliolide	C15 H20 O3	266.151	9.129	No results	Invalid mass	No results	2.4727e+06	2.57622e+06	2.79218e+06	2.07428e+06	1.70529e+06	1.60836e+06	1.7048e+06	1.7642e+06	1.8138e+06	1.81947e+06	1.73717e+06	1.73636e+06
Com_3031_pos	Maltotetraose	C24 H42 O21	688.203	1.428	Invalid mass	No results	No match	3.26814e+06	5.13361e+06	5.01476e+06	5.42749e+06	4.1075e+06	3.7708e+06	4.25006e+06	4.76614e+06	3.41032e+06	3.05832e+06	4.01244e+06	4.32373e+06
Com_367_pos	L-5-Hydroxytryptophan	C11 H12 N2 O3	220.085	5.697	Full match	No results	Full match	9.19563e+07	1.20481e+08	9.32764e+07	2.24439e+07	1.76704e+07	2.06136e+07	2.13745e+07	1.92998e+07	1.65391e+07	3.67933e+07	5.87706e+07	5.43277e+07
Com_405_pos	2-methyl-2,3,4,5-tetrahydro-1,5-benzoxazepin-4-one	C10 H11 N O2	159.068	6.682	Invalid mass	No results	No results	5.90005e+07	5.90913e+07	6.58124e+07	7.48189e+07	7.81341e+07	8.21711e+07	7.67719e+07	8.55836e+07	9.9992e+07	6.04983e+07	5.99631e+07	7.98656e+07
Com_1260_pos	5-Sulfanyl-1-pentanesulfonamide	C5 H13 N O2 S2	183.038	1.172	No results	No results	Full match	1.33834e+07	2.20607e+07	2.15145e+07	1.96273e+07	1.63429e+07	1.71602e+07	1.61265e+07	1.61737e+07	1.51663e+07	1.20652e+07	1.20374e+07	1.0573e+07
Com_4275_pos	Fraxinellone	C14 H16 O3	250.12	11.235	No results	Invalid mass	No results	1.79359e+06	1.97843e+06	1.85348e+06	2.80059e+06	2.22155e+06	2.57752e+06	1.83467e+06	1.5496e+06	2.10212e+06	1.66945e+06	1.73524e+06	1.65203e+06
Com_6709_pos	3-(3-hydroxyphenyl)propionate acid	C9 H10 O3	166.064	8.64	No results	No results	Full match	319087	365188	421465	232095	308011	277557	258943	256809	333495	330266	290823	281586
Com_4705_pos	Tianshic acid	C18 H37 N O5	347.266	12.193	No results	No results	Full match	2.02273e+06	2.20426e+06	1.9677e+06	1.18294e+06	1.12661e+06	1.46032e+06	768515	795788	786222	1.10415e+06	1.34585e+06	1.07082e+06
Com_905_pos	Heroin-d3	C21 H20 [2]H3 N O5	372.175	11.767	Full match	No results	No results	1.56135e+06	1.73692e+06	1.52986e+06	1.18199e+07	1.15742e+07	1.17914e+07	3.34226e+07	3.33776e+07	3.51083e+07	1.05984e+07	1.34354e+07	1.51388e+07
Com_674_pos	(1α,2α,3β,5ξ,9ξ,18ξ)-1,2,3,19-Tetrahydroxyurs-12-en-28-oic acid	C30 H48 O6	504.344	10.788	Full match	No results	No results	3.75113e+07	5.25998e+07	5.01396e+07	3.45433e+07	3.48914e+07	3.44423e+07	4.89404e+07	5.12096e+07	4.90995e+07	4.67698e+07	4.37189e+07	3.87961e+07
Com_6066_pos	Maltopentaose	C30 H52 O26	828.273	5.706	No results	No results	Full match	196367	205484	211507	624557	622874	622293	912419	774758	905606	403580	396015	537046
Com_2958_pos	3-(5,7-dimethoxy-4-oxo-4H-chromen-2-yl)propanoic acid	C14 H14 O6	296.089	9.945	Invalid mass	No results	No results	2.73952e+06	2.46772e+06	2.69858e+06	3.72314e+06	3.57481e+06	3.65064e+06	5.19331e+06	5.18718e+06	5.07767e+06	2.84664e+06	2.44197e+06	2.7079e+06
Com_1291_pos	17α-Methyl-androstan-3-hydroxyimine-17β-ol	C20 H33 N O2	319.248	13.639	Invalid mass	No results	No results	1.00875e+07	9.27526e+06	9.13093e+06	1.5557e+07	1.46459e+07	1.38178e+07	1.49678e+07	1.97758e+07	1.97015e+07	7.52982e+06	8.83935e+06	8.75126e+06
Com_6522_pos	Juglalin	C20 H18 O10	440.076	11.907	Invalid mass	No results	No results	229050	360702	249559	248201	300571	549078	544110	526648	562391	513445	413314	308750
Com_1882_pos	H-Homoarg-Oh	C7 H16 N4 O2	188.127	1.303	No results	No results	Full match	9.52819e+06	9.73328e+06	1.09159e+07	7.52144e+06	6.61208e+06	6.27438e+06	1.09921e+07	9.79527e+06	1.12415e+07	8.12633e+06	8.08755e+06	8.44855e+06
Com_6291_pos	N'-Feruloyl putrescine	C14 H20 N2 O3	264.147	8.009	No results	No results	Full match	400822	556606	591205	814061	796020	717304	382454	300004	378038	422870	493106	477006
Com_1915_pos	1-(1,8-dihydroxy-3,6-dimethyl-2-naphthyl)ethan-1-one	C14 H14 O3	230.094	9.746	Full match	No results	Full match	1.12336e+07	1.07483e+07	1.10775e+07	6.97763e+06	8.13779e+06	7.86992e+06	7.68549e+06	7.32686e+06	7.57251e+06	7.14005e+06	8.34003e+06	7.45417e+06
Com_5401_pos	3-Acetyl-11-keto-β-boswellic acid	C32 H48 O5	512.347	12.693	Invalid mass	No results	No results	1.44198e+06	1.41126e+06	1.37361e+06	148760	214758	255050	551045	599158	669479	581162	634193	706435
Com_5592_pos	Vitexin	C21 H20 O10	454.087	7.067	Invalid mass	No results	No results	1.09963e+06	1.23202e+06	1.33282e+06	1.08901e+06	864364	838762	488543	758346	705802	790119	875415	877819
Com_4715_pos	Irisflorentin	C20 H18 O8	386.102	9.527	No results	No results	Full match	2.1141e+06	1.88061e+06	1.86171e+06	1.70531e+06	1.29812e+06	1.90889e+06	1.21831e+06	762452	932038	941420	1.54906e+06	1.11268e+06
Com_1938_pos	4,5-Dicaffeoylquinic acid	C25 H24 O12	498.117	9.261	Invalid mass	No results	No results	4.3482e+06	4.63286e+06	4.60634e+06	3.67079e+06	3.52072e+06	4.33979e+06	1.06185e+07	9.74917e+06	1.07864e+07	4.34332e+06	5.27401e+06	5.76284e+06
Com_3415_pos	2-oxa-4-azatetracyclo[6.3.1.1~6,10~.0~1,5~]tridecan-3-one	C11 H15 N O2	193.11	10.687	Full match	No results	No results	2.5738e+06	2.76442e+06	2.82219e+06	3.98369e+06	4.39467e+06	4.22018e+06	2.99255e+06	2.65879e+06	2.76279e+06	2.39693e+06	2.32626e+06	2.28665e+06
Com_3004_pos	Citrinin	C13 H14 O5	232.073	7.989	Invalid mass	No results	No results	5.27199e+06	5.20275e+06	4.85331e+06	2.32396e+06	2.29874e+06	2.25816e+06	1.91337e+06	1.65535e+06	1.56162e+06	2.64704e+06	2.36505e+06	2.34518e+06
Com_4315_pos	N-[3-(1H-imidazol-1-yl)propyl]-5-methoxy-1H-indole-2-carboxamide	C16 H18 N4 O2	298.141	10.012	Invalid mass	No results	No results	2.62222e+06	2.62139e+06	2.57556e+06	2.07068e+06	1.97827e+06	1.87726e+06	1.35007e+06	1.51924e+06	1.33974e+06	1.85389e+06	2.4414e+06	2.15553e+06
Com_4327_pos	Enterodiol	C18 H22 O4	302.151	10.32	No results	No results	Full match	2.07785e+06	1.79598e+06	1.97696e+06	2.65654e+06	2.77088e+06	2.72372e+06	1.49219e+06	1.48245e+06	1.59327e+06	1.61954e+06	1.30594e+06	1.56021e+06
Com_267_pos	Triethanolamine	C6 H15 N O3	149.105	1.311	Full match	Invalid mass	No results	3.07224e+07	2.83886e+07	3.00293e+07	1.88638e+08	1.77231e+08	1.81705e+08	6.61405e+07	6.51557e+07	6.7264e+07	8.21599e+07	8.71911e+07	8.71589e+07
Com_1111_pos	Guanine	C5 H5 N5 O	151.049	2.663	Full match	No results	Full match	2.23389e+07	2.69178e+07	2.39412e+07	1.95785e+07	1.98435e+07	2.00156e+07	1.63334e+07	1.37329e+07	1.35842e+07	1.53017e+07	1.69694e+07	1.68607e+07
Com_418_pos	Cytosine	C4 H5 N3 O	94.017	1.47	Invalid mass	Invalid mass	No results	9.34637e+07	9.43139e+07	1.0076e+08	8.5949e+07	7.85958e+07	7.86227e+07	1.1222e+07	3.44883e+07	3.49627e+07	6.53422e+07	6.50982e+07	6.76151e+07
Com_6635_pos	Betulin	C30 H50 O2	442.38	13.432	No results	No results	Full match	470765	414820	430305	139711	158579	164901	174386	125338	173749	310658	296947	300571
Com_2106_pos	L-Glutathione oxidized	C20 H32 N6 O12 S2	287.098	2.058	Invalid mass	Invalid mass	No results	7.70418e+06	8.60411e+06	1.00776e+07	2.82401e+06	4.25515e+06	3.57718e+06	3.92139e+06	2.63786e+06	3.51696e+06	5.6807e+06	4.72479e+06	3.97127e+06
Com_368_pos	2-Aminoadipic acid	C6 H11 N O4	161.069	1.405	Full match	No results	Full match	9.34736e+07	9.06489e+07	1.20616e+08	7.35898e+07	6.79836e+07	6.10623e+07	6.18259e+07	3.88353e+07	6.04672e+07	1.00059e+08	6.61726e+07	5.83916e+07
Com_5662_pos	JWH 018 N-(5-hydroxypentyl) β-D-Glucuronide	C30 H31 N O8	555.191	9.936	Invalid mass	No results	No results	1.15046e+06	919137	1.15046e+06	740253	899279	870968	1.19694e+06	302634	763720	644626	679558	555980
Com_2193_pos	4-(3,4-dimethoxyphenyl)-3-methyl-1H-pyrazol-5-amine	C12 H15 N3 O2	233.116	5.649	Full match	No results	No results	5.66805e+06	6.02143e+06	5.51383e+06	8.77049e+06	9.70851e+06	8.58305e+06	5.59944e+06	5.18244e+06	5.21344e+06	5.13343e+06	5.38867e+06	5.00378e+06
Com_6008_pos	Bisdemethoxycurcumin	C19 H16 O4	308.104	2.542	No results	No results	Full match	803583	780640	925894	1.02658e+06	977918	856860	954131	636155	623664	740525	611963	689322
Com_1428_pos	4-chloro-5-morpholino-2-quinoxalin-2-ylpyridazin-3(2H)-one	C16 H14 Cl N5 O2	343.083	1.919	Full match	No results	No results	1.66755e+07	1.55233e+07	1.8558e+07	1.29722e+07	1.35011e+07	1.37462e+07	1.17673e+07	1.2982e+07	1.3954e+07	1.06723e+07	1.24142e+07	1.11622e+07
Com_4127_pos	Osthole	C15 H16 O3	244.11	6.187	No results	No results	Full match	2.85537e+06	2.19787e+06	2.26912e+06	2.38321e+06	2.24214e+06	2.09631e+06	1.59679e+06	1.04462e+06	1.33072e+06	2.34021e+06	1.81325e+06	1.38319e+06
Com_781_pos	2-[2-(5-bromo-2-pyridyl)diaz-1-enyl]-5-(diethylamino)phenol	C15 H17 Br N4 O	348.06	9.474	Invalid mass	No results	No results	3.16696e+07	3.13863e+07	3.14011e+07	3.10895e+07	3.18185e+07	2.90387e+07	4.2182e+07	3.95434e+07	4.04118e+07	2.90206e+07	3.22283e+07	2.77556e+07
Com_4376_pos	Liquiritin	C21 H22 O9	418.126	9.276	No results	No results	Full match	2.31802e+06	2.16116e+06	2.63629e+06	1.36146e+06	1.53879e+06	1.58627e+06	1.04631e+06	897618	969038	1.35433e+06	1.00378e+06	1.56106e+06
Com_2724_pos	4-(2,3-dihydro-1,4-benzodioxin-6-yl)butanoic acid	C12 H14 O4	222.089	8.203	Full match	No results	No results	5.07241e+06	5.4119e+06	6.45155e+06	4.01122e+06	3.24341e+06	4.26812e+06	3.16699e+06	3.91829e+06	2.96546e+06	3.52948e+06	3.004e+06	3.01175e+06
Com_4136_pos	L-Homoserine	C4 H9 N O3	119.058	9.792	No results	No results	Full match	486972	531877	591462	758075	607527	474267	2.5714e+06	2.40085e+06	2.77886e+06	1.04213e+06	1.11402e+06	1.37656e+06
Com_1423_pos	5,7-dihydroxy-3-(4-methoxyphenyl)-4H-chromen-4-one	C16 H12 O5	302.078	5.897	Invalid mass	No results	No match	1.79521e+07	1.71052e+07	1.79009e+07	5.37415e+06	7.29219e+06	7.47283e+06	6.74881e+06	7.29943e+06	7.00197e+06	8.60422e+06	9.60643e+06	9.80369e+06
Com_1244_pos	1-(2,4-difluorobenzoyl)-4-piperidinecarboxylic acid	C13 H13 F2 N O3	269.089	2.12	Invalid mass	No results	No results	1.45244e+07	1.71877e+07	1.6398e+07	2.27031e+07	1.22446e+07	1.1644e+07	1.53684e+07	1.48248e+07	1.52862e+07	1.02578e+07	1.37604e+07	1.25833e+07
Com_4869_pos	1H-indole-2,3-dione 3-[N-(5,6-diphenyl-1,2,4-triazin-3-yl)hydrazone]	C23 H16 N6 O	196.072	9.417	Invalid mass	No results	No results	560474	853896	708459	890079	880146	908430	1.48204e+06	1.59459e+06	1.88538e+06	880661	928412	1.34987e+06
Com_2574_pos	7-Methylguanine	C6 H7 N5 O	165.065	4.723	Full match	No results	Full match	3.11018e+06	2.21513e+06	3.07449e+06	3.61102e+06	7.37643e+06	4.02836e+06	3.41294e+06	3.33277e+06	4.04888e+06	2.47171e+06	2.54686e+06	2.8868e+06
Com_69_pos	Trehalose	C12 H22 O11	342.116	1.431	No results	No results	Full match	1.13326e+09	1.12324e+09	1.10158e+09	9.84353e+08	1.02967e+09	1.02258e+09	1.09497e+09	9.78667e+08	1.0846e+09	1.05495e+09	9.44065e+08	7.54801e+08
Com_412_pos	Nicotinate ribonucleoside	C11 H13 N O6	255.074	1.47	No results	No results	Full match	6.68652e+07	1.04171e+08	9.61906e+07	8.79834e+07	6.26271e+07	8.51667e+07	9.60083e+07	5.96065e+07	6.14588e+07	8.44616e+07	5.50144e+07	4.95173e+07
Com_6690_pos	Avocadyne 1-acetate	C19 H34 O4	348.227	13.091	Invalid mass	No results	No results	341195	241155	276028	107542	87053.2	153404	231861	328755	408807	97168.5	166712	208935
Com_1800_pos	(1E)-5-hydroxy-1,7-diphenylhept-1-en-3-one	C19 H20 O2	302.129	8.548	Invalid mass	No results	No results	6.52728e+06	8.80614e+06	7.52647e+06	1.04509e+07	1.29407e+07	1.2911e+07	9.94588e+06	8.63903e+06	9.8748e+06	7.48214e+06	8.39814e+06	9.40956e+06
Com_1129_pos	7-(2-aminophenyl)heptanoic acid	C13 H19 N O2	221.141	11.033	Full match	No results	No results	379191	368281	393356	2.41524e+06	2.65058e+06	2.48343e+06	2.46545e+07	2.3471e+07	2.42841e+07	8.16712e+06	7.94373e+06	7.60071e+06
Com_5294_pos	Pinobanksin	C15 H12 O5	272.068	5.18	No results	No results	Full match	1.18006e+06	1.19134e+06	1.09769e+06	1.25403e+06	1.35534e+06	1.26888e+06	1.50152e+06	1.4335e+06	1.27339e+06	1.00064e+06	1.24291e+06	1.08853e+06
Com_332_pos	Prolylleucine	C11 H20 N2 O3	228.147	2.046	Full match	No results	No results	1.31491e+08	1.3411e+08	1.34669e+08	1.20575e+08	1.27951e+08	1.3191e+08	1.06654e+08	1.03843e+08	1.11685e+08	1.00978e+08	1.12496e+08	1.14257e+08
Com_1450_pos	Dutasteride	C27 H30 F6 N2 O2	528.218	10.504	Invalid mass	No results	No results	1.42939e+07	1.62882e+07	1.68847e+07	1.54636e+07	1.58897e+07	1.58195e+07	1.66408e+07	1.64743e+07	1.69309e+07	1.01965e+07	1.25175e+07	1.43385e+07
Com_1090_pos	2-[5-(2-hydroxypropyl)oxolan-2-yl]propanoic acid	C10 H18 O4	224.105	8.446	Invalid mass	No results	No match	2.65248e+07	2.66389e+07	2.4396e+07	2.1435e+07	2.23107e+07	2.28893e+07	1.71324e+07	1.80375e+07	1.80497e+07	1.62531e+07	1.87526e+07	2.09755e+07
Com_689_pos	2-(2-thienyl)-4H-chromen-4-one	C13 H8 O2 S	228.024	5.058	Full match	No results	No results	3.8229e+07	3.82543e+07	3.72889e+07	4.25446e+07	4.92856e+07	4.66898e+07	3.59431e+07	3.60493e+07	3.67764e+07	5.62964e+07	5.88095e+07	6.15147e+07
Com_1947_pos	N'-Formylkynurenine	C11 H12 N2 O4	236.079	2.72	No results	No results	Full match	1.10008e+07	9.74603e+06	8.90103e+06	8.34533e+06	7.53819e+06	7.64256e+06	8.69744e+06	7.49964e+06	8.04267e+06	1.01188e+07	7.15754e+06	5.46574e+06
Com_5308_pos	N-(2,4-difluorophenyl)-N'-(1,3-diphenyl-1H-pyrazol-4-yl)urea	C22 H16 F2 N4 O	390.131	6.439	Full match	No results	No results	1.21792e+06	1.19466e+06	1.00738e+06	1.60151e+06	1.47656e+06	1.37579e+06	898060	1.06002e+06	1.09396e+06	824769	721828	654709
Com_96_pos	Kuromanin	C21 H20 O11	448.1	7.441	Full match	Not the top hit	Full match	2.14872e+08	9.2998e+07	1.73712e+08	4.35179e+08	4.56214e+08	4.46476e+08	7.2527e+08	7.07323e+08	6.95746e+08	4.16653e+08	4.78451e+08	3.76587e+08
Com_427_pos	methyl 2-[(2-acetyl-3-oxo-1-butenyl)amino]acetate	C9 H13 N O4	199.084	1.486	Full match	No results	No results	7.39668e+07	7.31598e+07	9.87362e+07	5.30241e+07	5.14166e+07	5.23553e+07	8.21489e+07	8.75668e+07	8.49218e+07	4.36549e+07	5.24651e+07	4.8459e+07
Com_4243_pos	Flunitrazepam-d3	C16 H9 [2]H3 F N3 O3	316.108	2.885	Invalid mass	No results	No results	2.71481e+06	2.04022e+06	1.7658e+06	966364	607402	1.09607e+06	536298	652914	519814	932616	823097	571988
Com_430_pos	15-Deoxy-Δ12,14-prostaglandin A1	C20 H30 O3	300.208	11.921	Invalid mass	No match	No results	9.43849e+07	9.28832e+07	9.74686e+07	3.48337e+07	3.71012e+07	3.74198e+07	3.7137e+07	3.84972e+07	3.68811e+07	4.87738e+07	4.71354e+07	5.00738e+07
Com_4035_pos	methyl 4-{[(4-nitrophenyl)sulfonyl]oxy}adamantane-2-carboxylate	C18 H21 N O7 S	395.102	5.977	Invalid mass	No results	No results	2.62557e+06	3.09185e+06	3.10798e+06	2.52707e+06	2.6048e+06	2.44145e+06	1.93942e+06	2.17603e+06	1.87375e+06	2.83887e+06	2.09436e+06	2.11903e+06
Com_5814_pos	(3beta,9xi)-3-(beta-D-Glucopyranosyloxy)-14-hydroxycard-20(22)-enolide	C29 H44 O9	536.295	14.213	Invalid mass	No results	No results	424833	285431	217616	1.16019e+06	1.07953e+06	888885	439009	477943	300918	342892	502106	347010
Com_6290_pos	Gedunin	C28 H34 O7	964.463	5.442	Invalid mass	No results	No results	724465	689189	445656	814238	462460	604306	244396	296090	275321	508125	339791	340846
Com_4266_pos	α-Hydroxyalprazolam	C17 H13 Cl N4 O	324.082	9.422	Invalid mass	Invalid mass	No results	1.72113e+06	2.17262e+06	2.45289e+06	2.62679e+06	2.63853e+06	2.80946e+06	1.54144e+06	1.7453e+06	1.53077e+06	784457	1.06261e+06	1.0807e+06
Com_219_pos	4-(3-methoxyphenyl)-4-methyl-2,6-dioxopiperidine-3,5-dicarbonitrile	C15 H13 N3 O3	300.118	9.723	Invalid mass	No results	No results	3.34509e+07	3.56824e+07	2.3255e+07	5.99589e+07	6.49532e+07	6.21621e+07	2.27057e+08	2.21578e+08	2.4265e+08	8.72459e+07	1.14302e+08	1.31218e+08
Com_4641_pos	Quinidine HCl	C20 H24 N2 O2	324.178	11.66	No results	Invalid mass	No results	1.85658e+06	2.13244e+06	2.06044e+06	1.90248e+06	1.81753e+06	1.54095e+06	2.14161e+06	1.9062e+06	1.8984e+06	1.33858e+06	1.36117e+06	1.58279e+06
Com_1461_pos	Indole-3-acetamide	C10 H10 N2 O	174.079	6.68	No results	No results	Full match	9.44478e+06	9.71166e+06	1.10162e+07	1.4775e+07	1.22645e+07	1.55221e+07	1.59066e+07	1.29548e+07	1.66943e+07	8.90178e+06	1.03092e+07	9.5822e+06
Com_554_pos	4-methoxy-6-(prop-2-en-1-yl)-2H-1,3-benzodioxole	C11 H12 O3	192.078	9.547	Full match	No results	No results	3.11088e+07	3.27577e+07	2.89587e+07	2.30705e+07	2.33325e+07	2.35453e+07	6.46465e+07	6.61128e+07	6.63669e+07	3.7391e+07	3.67416e+07	3.80942e+07
Com_1359_pos	5-(6-hydroxy-6-methyloctyl)-2,5-dihydrofuran-2-one	C13 H22 O3	208.146	8.892	Invalid mass	No results	No results	1.81049e+07	2.00198e+07	1.87277e+07	9.34153e+06	9.48805e+06	9.05216e+06	1.05915e+07	1.07849e+07	1.15435e+07	1.10775e+07	1.08654e+07	1.13468e+07
Com_1077_pos	Isoquercitrin	C21 H20 O12	464.096	9.145	No results	Full match	Full match	5.35411e+06	4.53803e+06	4.40332e+06	4.69068e+06	1.07182e+07	1.14863e+07	2.47212e+07	2.5942e+07	2.61996e+07	1.23138e+07	1.20697e+07	1.13178e+07
Com_4397_pos	Atractylenolide Ⅲ	C15 H20 O3	248.141	11.532	No results	No results	Full match	2.45847e+06	2.60575e+06	2.51294e+06	1.72563e+06	1.69395e+06	1.37073e+06	1.65259e+06	1.75282e+06	1.79319e+06	2.05232e+06	1.70762e+06	1.87633e+06
Com_3921_pos	4-morpholinobenzoic acid	C11 H13 N O3	229.074	9.741	Invalid mass	No results	No results	496838	304630	422491	773807	1.1356e+06	940694	2.71374e+06	2.79036e+06	3.0822e+06	858354	911600	926107
Com_4339_pos	Guan-fu base A	C24 H31 N O6	429.217	8.468	No results	No results	Full match	2.40135e+06	2.68284e+06	1.8809e+06	1.31063e+06	1.08277e+06	1.30472e+06	1.80558e+06	1.1687e+06	1.53894e+06	1.68469e+06	1.48843e+06	1.33272e+06
Com_4115_pos	β-Asarone	C12 H16 O3	208.11	10.913	Full match	No results	Full match	2.25632e+06	2.86575e+06	2.62183e+06	3.00477e+06	2.72623e+06	2.88005e+06	2.21252e+06	2.49128e+06	2.48527e+06	1.87447e+06	1.79665e+06	1.44504e+06
Com_4733_pos	3-methyl-2-[(phenylsulfonyl)amino]butanoic acid	C11 H15 N O4 S	257.072	10.166	Full match	No results	No results	254836	283285	393462	863751	552895	842188	2.04419e+06	1.80141e+06	1.78074e+06	624937	708634	701923
Com_2757_pos	4-acetyl-4-(ethoxycarbonyl)heptanedioic acid	C12 H18 O7	274.102	3.919	Invalid mass	No results	No results	6.10651e+06	6.11972e+06	4.33074e+06	4.1353e+06	4.55883e+06	4.5329e+06	5.60501e+06	4.73983e+06	4.90879e+06	3.63769e+06	4.25559e+06	4.1927e+06
Com_5413_pos	L-Saccharopine	C11 H20 N2 O6	276.133	11.964	No results	No results	Full match	797288	825648	857968	1.26601e+06	1.43922e+06	1.49815e+06	890885	383201	866161	631140	915638	1.06955e+06
Com_3464_pos	5-Methyltetrahydrofolic acid	C20 H25 N7 O6	459.186	6.136	Full match	No results	No results	4.03568e+06	2.94915e+06	2.32644e+06	3.43983e+06	3.94635e+06	3.76839e+06	2.2953e+06	2.21591e+06	2.26763e+06	2.58148e+06	1.29916e+06	2.7192e+06
Com_1303_pos	2-Hydroxyisocaproic Acid	C6 H12 O3	132.079	8.263	No results	No results	Full match	5.94835e+06	6.87924e+06	6.75626e+06	1.16295e+07	9.99376e+06	9.46919e+06	1.92274e+07	1.94037e+07	1.81781e+07	1.0295e+07	1.36066e+07	1.279e+07
Com_2248_pos	Threonyl carbamoyl adenosine	C15 H20 N6 O8	412.134	7.365	No results	No results	Full match	8.09458e+06	9.14806e+06	8.20415e+06	6.40344e+06	5.70337e+06	6.44905e+06	6.72714e+06	5.13661e+06	5.13591e+06	4.42058e+06	4.54629e+06	5.02122e+06
Com_123_pos	L-Alanine	C3 H7 N O2	89.0481	1.318	No results	No results	Full match	5.54488e+08	5.67426e+08	5.90092e+08	4.18794e+08	3.69636e+08	3.65369e+08	3.25253e+08	3.30557e+08	3.17348e+08	5.00775e+08	5.88426e+08	5.08962e+08
Com_1_pos	Indole-3-acrylic acid	C11 H9 N O2	187.063	6.677	Full match	No results	Full match	1.26571e+10	1.23972e+10	1.33436e+10	1.45361e+10	1.43457e+10	1.45529e+10	1.74952e+10	1.75333e+10	1.83536e+10	1.46249e+10	1.5235e+10	16015762763
Com_1929_pos	Poricoic Acid B	C30 H44 O5	484.318	12.437	No results	No results	Full match	1.89027e+06	2.04084e+06	2.95035e+06	504509	557373	572711	8.80287e+06	1.06901e+07	9.19125e+06	3.46815e+06	3.18638e+06	3.13189e+06
Com_4670_pos	Coniferin	C16 H22 O8	364.113	7.178	Invalid mass	No results	No results	1.7723e+06	1.84469e+06	1.80807e+06	1.6481e+06	1.4018e+06	1.41503e+06	2.10996e+06	1.73023e+06	1.99297e+06	1.35673e+06	747051	1.60578e+06
Com_1625_pos	Jasmonic acid	C12 H18 O3	210.125	12.912	Full match	No results	Full match	4.59202e+06	4.01214e+06	4.43009e+06	7.82364e+06	7.65204e+06	7.50833e+06	1.38992e+07	1.34405e+07	1.39175e+07	5.59467e+06	6.34153e+06	6.56648e+06
Com_2935_pos	Quercetin-3,4'-O-di-beta-glucopyranoside	C27 H30 O17	626.149	7.596	No results	No results	Full match	5.38619e+06	5.31046e+06	5.70221e+06	3.02961e+06	4.16197e+06	3.29914e+06	2.74757e+06	2.55846e+06	2.66552e+06	4.35039e+06	4.43267e+06	3.70271e+06
Com_240_pos	Procyanidin B2	C30 H26 O12	578.142	6.151	No results	Full match	Full match	2.15149e+08	2.17705e+08	2.15599e+08	1.24086e+08	1.41262e+08	1.33087e+08	1.31088e+08	1.20992e+08	1.23534e+08	1.59861e+08	1.37602e+08	1.26699e+08
Com_4435_pos	N-Acetyl-L-leucine	C8 H15 N O3	173.105	1.337	No results	No results	Full match	1.84943e+06	2.54973e+06	1.58667e+06	2.49967e+06	2.09257e+06	1.93791e+06	2.15316e+06	1.69044e+06	1.61903e+06	1.36021e+06	1.69988e+06	2.03308e+06
Com_1231_pos	N-Hydroxy-L-tryptophan	C11 H12 N2 O3	220.085	6.682	No results	No results	Full match	1.51573e+07	1.66797e+07	1.66461e+07	1.74716e+07	2.07354e+07	1.92805e+07	1.95757e+07	2.10019e+07	2.11369e+07	1.56909e+07	1.57024e+07	1.94524e+07
Com_475_pos	Muramic acid	C9 H17 N O7	251.1	1.335	No results	No results	Full match	8.33059e+07	7.82421e+07	7.7406e+07	4.48482e+07	5.36513e+07	4.90024e+07	3.80785e+07	4.4393e+07	4.16357e+07	4.16129e+07	4.81657e+07	4.06582e+07
Com_1046_pos	Androsin	C15 H20 O8	328.115	10.311	No results	No results	Full match	2.85122e+07	2.96607e+07	2.91419e+07	1.27851e+07	1.28516e+07	1.25681e+07	1.25398e+07	1.16246e+07	1.29769e+07	1.32376e+07	1.24521e+07	1.43978e+07
Com_3634_pos	2-Deoxyribose 1-Phosphate	C5 H11 O7 P	214.024	1.24	No results	No results	Full match	1.37833e+06	2.09511e+06	2.24386e+06	3.27782e+06	3.0278e+06	2.60561e+06	3.48346e+06	3.53409e+06	3.58608e+06	1.90298e+06	2.48088e+06	3.30408e+06
Com_3809_pos	Angelol B	C20 H24 O7	376.152	7.537	No results	No results	Full match	2.80429e+06	2.61363e+06	2.74752e+06	3.51626e+06	3.51879e+06	3.5028e+06	2.64665e+06	2.13724e+06	2.50309e+06	2.42977e+06	2.59906e+06	2.33845e+06
Com_1701_pos	Kynurenic acid	C10 H7 N O3	189.042	7.467	No results	No results	Full match	1.15802e+07	1.22836e+07	1.02176e+07	1.39038e+07	1.29791e+07	8.12854e+06	1.04015e+07	1.02572e+07	1.00217e+07	8.25807e+06	9.12708e+06	8.27517e+06
Com_700_pos	5,6-Dihydro-5-Methyluracil	C5 H8 N2 O2	128.059	1.361	No results	No results	Full match	4.91899e+07	4.59992e+07	4.36054e+07	5.17174e+07	4.33793e+07	4.64096e+07	4.54848e+07	3.67781e+07	3.78035e+07	4.42514e+07	4.05244e+07	4.25403e+07
Com_4111_pos	(+)-Dihydrojasmonic acid	C12 H20 O3	212.141	11.65	No results	No results	Full match	1.38861e+06	1.4858e+06	1.40184e+06	1.44327e+06	1.48766e+06	1.41575e+06	2.73514e+06	2.51643e+06	2.80036e+06	1.60837e+06	1.59217e+06	1.57883e+06
Com_307_pos	2'-deoxyuridine	C9 H12 N2 O5	228.074	1.324	No results	No results	Full match	9.54737e+07	9.71443e+07	9.39373e+07	1.36399e+08	1.51758e+08	1.411e+08	6.64834e+07	6.29363e+07	6.81565e+07	1.00852e+08	1.04821e+08	1.04609e+08
Com_3310_pos	Myricetin	C15 H10 O8	318.04	8.005	Invalid mass	No results	No results	1.00316e+06	1.09431e+06	1.59926e+06	1.28885e+06	1.14238e+06	1.27931e+06	3.8967e+06	4.20386e+06	2.95969e+06	1.74146e+06	2.33583e+06	1.86003e+06
Com_584_pos	Glycyl-L-Proline	C7 H12 N2 O3	172.085	1.344	No results	No results	Full match	6.35462e+07	6.55575e+07	6.08478e+07	4.47588e+07	5.39669e+07	5.62079e+07	3.05743e+07	3.22551e+07	3.45922e+07	3.19629e+07	3.65523e+07	2.6914e+07
Com_5343_pos	9-Hotre	C18 H30 O3	294.219	11.391	No results	No results	Full match	1.30001e+06	1.50236e+06	1.55661e+06	821793	1.11477e+06	816182	541494	468593	759937	885463	969367	859308
Com_4557_pos	Neoeriocitrin	C27 H32 O15	596.173	8.07	No results	No results	Full match	1.42469e+06	1.92147e+06	1.23428e+06	1.82895e+06	1.55611e+06	2.23838e+06	1.83515e+06	2.21438e+06	2.10777e+06	2.075e+06	1.68128e+06	2.02946e+06
Com_237_pos	Tricin 5-O-hexoside derivative	C24 H22 O14	534.1	9.785	No results	No results	Full match	1.16093e+08	1.18928e+08	1.17002e+08	2.14102e+08	2.24531e+08	2.14672e+08	2.1194e+08	2.01156e+08	2.04778e+08	1.60055e+08	1.68236e+08	1.73113e+08
Com_763_pos	trans-Zeatin	C10 H13 N5 O	219.112	6.465	Full match	No results	Full match	1.6656e+07	2.01741e+07	2.04236e+07	4.51514e+07	4.68604e+07	4.67119e+07	318906	692046	475644	1.45291e+07	1.38897e+07	1.44735e+07
Com_5593_pos	LPE 18:3	C23 H42 N O7 P	475.269	14.152	No results	Full match	No results	1.10155e+06	1.17056e+06	1.07304e+06	1.34559e+06	1.25269e+06	1.28723e+06	1.12439e+06	1.12519e+06	1.07882e+06	707349	595825	624203
Com_3627_pos	Methyl jasmonate	C13 H20 O3	224.141	8.77	No results	No results	Full match	3.70017e+06	3.31607e+06	3.52671e+06	1.94746e+06	2.14106e+06	1.74997e+06	2.13225e+06	2.39246e+06	2.1936e+06	2.30303e+06	2.20764e+06	2.19934e+06
Com_3631_pos	DIMBOA glucoside	C15 H19 N O10	373.102	2.196	No results	No results	Full match	2.29855e+06	2.54102e+06	3.83056e+06	3.53799e+06	1.81435e+06	480791	2.41938e+06	836960	2.32852e+06	2.11184e+06	1.92878e+06	1.63852e+06
Com_1325_pos	ε-Caprolactone	C6 H10 O2	114.068	8.261	No results	No results	Full match	5.61153e+06	6.45819e+06	6.26981e+06	1.11417e+07	9.46404e+06	9.06252e+06	1.8712e+07	1.90525e+07	1.77786e+07	9.66435e+06	1.29624e+07	1.22563e+07
Com_1302_pos	Dodecanedioic Aicd	C12 H22 O4	230.151	12.161	No results	No results	Full match	3.40385e+06	3.43427e+06	2.99212e+06	6.54931e+06	6.34847e+06	6.40488e+06	1.91599e+07	1.82794e+07	1.97632e+07	6.36712e+06	6.67795e+06	5.94396e+06
Com_4157_pos	1(2H)-Naphthalenone	C20 H22 O5	342.147	6.977	No results	No results	Full match	2.81868e+06	2.62944e+06	2.34168e+06	1.93016e+06	1.47513e+06	1.32345e+06	783727	923124	742697	2.35652e+06	1.71971e+06	1.21695e+06
Com_2396_pos	Deoxyadenosine	C10 H13 N5 O3	251.101	5.079	No results	No results	Full match	3.93339e+06	3.92268e+06	4.87441e+06	8.35344e+06	8.28335e+06	8.3804e+06	889294	974300	794115	3.07993e+06	3.95102e+06	2.8367e+06
Com_1676_pos	Shikimic acid	C7 H10 O5	174.053	5.501	No results	No results	Full match	1.07482e+07	1.02947e+07	1.01875e+07	1.32653e+07	1.25172e+07	1.22995e+07	1.34195e+07	1.23345e+07	1.33484e+07	1.21896e+07	1.28357e+07	1.37602e+07
Com_679_pos	(-)-Norepinephrine N-hexoside	C14 H21 N O8	331.126	6.383	No results	No results	Full match	5.25105e+07	4.93113e+07	4.91301e+07	4.37316e+07	4.46683e+07	4.1703e+07	4.17874e+07	4.20789e+07	3.88477e+07	5.04033e+07	4.53964e+07	3.60714e+07
Com_2564_pos	(+)-Isolariciresinol	C20 H24 O6	360.156	9.291	No results	No results	Full match	6.69778e+06	7.21526e+06	7.23887e+06	2.87828e+06	3.07317e+06	3.68363e+06	5.71385e+06	5.52756e+06	5.38645e+06	4.24004e+06	4.64289e+06	4.36513e+06
Com_60_pos	Methylophiopogonanone B	C19 H20 O5	328.13	1.388	No results	No results	Full match	1.1807e+09	1.28459e+09	1.2699e+09	7.18901e+08	7.21259e+08	7.23672e+08	7.11225e+08	7.53568e+08	7.22565e+08	9.4759e+08	1.02275e+09	9.38486e+08
Com_2171_pos	Pantetheine	C11 H22 N2 O4 S	278.13	7.572	No results	No results	Full match	4.01205e+06	4.10625e+06	4.06641e+06	9.06247e+06	9.83564e+06	9.01276e+06	6.27235e+06	6.14919e+06	6.0418e+06	4.31182e+06	5.39027e+06	4.83106e+06
Com_2461_pos	Orotidine	C10 H12 N2 O8	288.059	1.818	No results	No results	Full match	7.16631e+06	7.34915e+06	7.49139e+06	6.27891e+06	6.87285e+06	7.88186e+06	5.57455e+06	5.75245e+06	6.05325e+06	4.25032e+06	5.70582e+06	5.54063e+06
Com_1666_pos	Loureirin B	C18 H20 O5	316.131	9.241	No results	No results	Full match	1.18033e+07	1.3206e+07	1.18786e+07	8.88379e+06	9.4933e+06	9.10953e+06	1.23777e+07	1.30038e+07	1.34712e+07	8.73721e+06	9.95809e+06	1.1076e+07
Com_621_pos	N-Acetyl-D-Glucosamine	C8 H15 N O6	221.09	1.348	No results	No results	Full match	5.17766e+07	5.38502e+07	6.21769e+07	5.79548e+07	4.96231e+07	4.89569e+07	3.42593e+07	3.89513e+07	4.16264e+07	4.93175e+07	5.9769e+07	5.31218e+07
Com_3195_pos	Coniferyl Alcohol	C10 H12 O3	180.078	8.042	No results	No results	Full match	3.91248e+06	3.88498e+06	4.52611e+06	3.55281e+06	4.67663e+06	3.49324e+06	4.25023e+06	4.49894e+06	4.05935e+06	2.23181e+06	2.43057e+06	3.89688e+06
Com_1342_pos	α-Benzylsuccinic acid	C11 H12 O4	208.073	8.728	No results	No results	Full match	1.75015e+07	1.82745e+07	2.03013e+07	1.04709e+07	1.05473e+07	1.03832e+07	1.29883e+07	1.31351e+07	1.43672e+07	1.17915e+07	1.2471e+07	1.31857e+07
Com_4297_pos	Torachrysone 8-O-Glucoside	C20 H24 O9	408.141	7.223	No results	No results	Full match	2.59313e+06	2.14041e+06	2.23337e+06	2.65743e+06	2.8107e+06	2.52513e+06	1.30161e+06	1.36735e+06	1.00098e+06	2.08328e+06	1.66959e+06	1.60403e+06
Com_4592_pos	Artemisinin	C15 H22 O5	282.146	10.221	No results	No results	Full match	2.2607e+06	1.94782e+06	1.9794e+06	1.64793e+06	1.67072e+06	1.53758e+06	1.47652e+06	2.03241e+06	1.93677e+06	1.10295e+06	1.16912e+06	1.22507e+06
Com_4154_pos	Hyperin	C21 H20 O12	464.095	5.571	No results	No results	Full match	2.31123e+06	2.92365e+06	2.47135e+06	1.49735e+06	2.32723e+06	1.52945e+06	1.71002e+06	1.10163e+06	1.17316e+06	1.85491e+06	1.44083e+06	1.66737e+06
Com_577_pos	Val-Ser	C8 H16 N2 O4	204.111	10.733	No results	No results	Full match	3.08397e+07	3.15671e+07	3.16623e+07	1.56516e+07	1.50162e+07	1.51218e+07	5.94603e+07	5.80235e+07	6.25885e+07	3.22829e+07	3.40382e+07	2.91377e+07
Com_3205_pos	Selgin 5-O-hexoside	C22 H22 O12	478.11	6.836	No results	No results	Full match	4.67382e+06	4.61816e+06	4.62498e+06	1.03449e+06	1.41902e+06	1.09213e+06	1.7638e+06	1.07878e+06	1.40716e+06	4.75266e+06	2.94891e+06	4.1455e+06
Com_378_pos	Bilobalide	C15 H18 O8	326.1	9.757	No results	No results	Full match	7.31021e+07	6.64037e+07	6.98048e+07	9.28341e+07	8.85643e+07	9.1491e+07	1.08538e+08	1.04394e+08	1.03943e+08	6.74969e+07	7.26845e+07	7.18776e+07
Com_4254_pos	Isorhapontigenin	C15 H14 O4	258.089	8.95	No results	No results	Full match	2.70165e+06	2.50527e+06	2.473e+06	1.45252e+06	2.30103e+06	1.51262e+06	1.50541e+06	1.4877e+06	1.37469e+06	975466	1.57081e+06	871399
Com_3275_pos	3-N-butyl-4,5-dihydrophthalide	C12 H16 O2	192.115	10.55	No results	No results	Full match	3.05848e+06	3.31745e+06	3.25757e+06	2.77661e+06	3.21338e+06	2.49705e+06	4.37547e+06	3.19263e+06	3.16866e+06	3.06933e+06	3.05104e+06	2.918e+06
Com_4012_pos	Cytidine 5'-monophosphate (Cytidylic acid)	C9 H14 N3 O8 P	323.051	1.428	No results	No results	Full match	1.6779e+06	1.53669e+06	1.46505e+06	2.80455e+06	2.60233e+06	3.17439e+06	1.2211e+06	1.72722e+06	1.00434e+06	1.60412e+06	1.81505e+06	2.54092e+06
Com_94_pos	Plantagoside	C21 H22 O12	466.111	7.451	No results	No results	Full match	2.16481e+08	1.3837e+08	1.74839e+08	4.38846e+08	4.59758e+08	4.49731e+08	7.31369e+08	7.12847e+08	7.01158e+08	4.19733e+08	4.80894e+08	3.79346e+08
Com_2763_pos	Hydrocinnamic Acid	C9 H10 O2	150.068	7.949	No results	No results	Full match	4.47325e+06	6.14848e+06	4.04054e+06	5.18631e+06	4.69812e+06	5.6186e+06	3.74973e+06	5.84593e+06	5.74816e+06	4.11211e+06	5.4148e+06	5.61637e+06
Com_4218_pos	Suberic acid	C8 H14 O4	174.089	5.545	No results	No results	Full match	2.32777e+06	2.47703e+06	1.98488e+06	2.88011e+06	2.53432e+06	2.44259e+06	2.41333e+06	2.47927e+06	2.57865e+06	1.96824e+06	2.0296e+06	1.78649e+06
Com_4410_pos	SCLAREOLIDE	C16 H26 O2	250.193	10.221	No results	No results	Full match	1.71693e+06	1.44855e+06	1.7356e+06	2.18087e+06	1.8417e+06	1.88133e+06	2.17835e+06	2.15662e+06	2.43772e+06	1.31752e+06	1.20684e+06	1.27539e+06
Com_800_pos	Salicylic acid O-glucoside	C13 H16 O8	300.084	7.385	No results	No results	Full match	2.9594e+07	2.88082e+07	2.95172e+07	4.18288e+07	4.37451e+07	4.33669e+07	3.47607e+07	3.04666e+07	3.40295e+07	2.91494e+07	3.02703e+07	3.49214e+07
Com_48_pos	Cinnamic Acid	C9 H8 O2	148.052	9.464	No results	No results	Full match	1.63804e+09	1.63575e+09	1.59258e+09	1.41182e+09	1.41348e+09	1.3359e+09	1.69477e+09	1.65122e+09	1.57009e+09	1.90426e+09	1.75997e+09	1.49088e+09
Com_52_pos	trans-Aconitic acid	C6 H6 O6	174.016	1.942	Full match	No results	Full match	1.60593e+09	1.51326e+09	1.44447e+09	1.22438e+09	1.06573e+09	1.17509e+09	1.37556e+09	1.19611e+09	1.22155e+09	1.80706e+09	1.52265e+09	1.22257e+09
Com_2810_pos	Prunindihydrochalcone	C21 H24 O10	436.136	9.639	No results	No results	Full match	4.51042e+06	5.11089e+06	3.54443e+06	4.90862e+06	5.50809e+06	6.15023e+06	5.05116e+06	4.60147e+06	5.41114e+06	4.46574e+06	2.60118e+06	3.47203e+06
Com_5327_pos	O-p-coumaroyl-O-salicyloyl quinic acid	C23 H22 O10	458.121	8.11	No results	No results	Full match	1.34243e+06	1.18076e+06	1.57124e+06	945461	906620	1.07042e+06	629986	698941	524264	761403	963099	894748
Com_4443_pos	Dihydrojasmone	C11 H18 O	166.136	10.117	No results	No results	Full match	1.48109e+06	1.91959e+06	1.84072e+06	2.30281e+06	2.41177e+06	2.32577e+06	2.38627e+06	2.25835e+06	1.93166e+06	1.79823e+06	1.88756e+06	1.55393e+06
Com_289_pos	γ,γ-Dimethylallyl pyrophosphate	C5 H12 O7 P2	246.005	1.164	No results	No results	Full match	8.05665e+07	1.37724e+08	1.27962e+08	1.6605e+08	5.54183e+07	5.0885e+07	1.30771e+08	9.73334e+07	9.52974e+07	8.6268e+07	9.441e+07	1.14851e+08
Com_4110_pos	VERBENALIN	C17 H24 O10	388.136	7.669	No results	No results	Full match	2.87116e+06	2.50548e+06	2.36007e+06	750784	884464	803792	1.07844e+06	1.46896e+06	991684	1.343e+06	1.40792e+06	1.6557e+06
Com_1684_pos	2-Methylcinnamic acid	C10 H10 O2	162.068	7.179	No results	No results	Full match	1.19511e+07	1.0414e+07	1.05593e+07	8.00079e+06	7.53219e+06	8.55814e+06	1.1095e+07	1.3008e+07	1.25676e+07	1.00798e+07	9.80541e+06	1.0336e+07
Com_3903_pos	2iP(N6-Isopentenyladenine )	C10 H13 N5	203.117	9.126	No results	No results	Full match	2.45034e+06	2.68148e+06	3.17061e+06	3.34028e+06	3.27909e+06	3.12909e+06	1.28702e+06	1.49574e+06	1.36465e+06	1.77612e+06	1.66473e+06	1.87557e+06
Com_1246_pos	(+)-piperitol	C20 H20 O6	356.125	1.39	No results	No results	Full match	2.16361e+07	1.83313e+07	1.77714e+07	1.38932e+07	1.59971e+07	1.49355e+07	1.67586e+07	1.80804e+07	1.76194e+07	1.22981e+07	1.51404e+07	1.10806e+07
Com_6069_pos	Syringin	C17 H24 O9	372.141	9.528	No results	No results	Full match	532858	414033	439959	198376	214898	381989	909564	363879	416237	501648	391492	362256
Com_2294_pos	Alantolactone	C15 H20 O2	232.146	10.436	No results	No results	Full match	8.02658e+06	8.8674e+06	8.60047e+06	7.8456e+06	6.4803e+06	7.2394e+06	5.66467e+06	5.34955e+06	5.78782e+06	5.92998e+06	5.62207e+06	5.96354e+06
Com_3334_pos	Butylparaben	C11 H14 O3	194.094	8.582	No results	No results	Full match	4.22956e+06	3.52695e+06	4.50544e+06	4.2645e+06	3.70778e+06	3.28743e+06	3.82263e+06	3.55132e+06	3.05983e+06	3.56875e+06	3.85371e+06	3.65806e+06
Com_36_pos	D-Pyrrolidine-2-Carboxylic Acid	C5 H9 N O2	115.063	1.405	No results	No results	Full match	1.9012e+09	2.07526e+09	2.06614e+09	1.01384e+09	1.08271e+09	1.1143e+09	9.13664e+08	9.45806e+08	8.80789e+08	1.35648e+09	1.47333e+09	1.50686e+09
Com_3332_pos	Lobetyolin +HCOOH	C21 H30 O10	442.183	9.015	No results	No results	Full match	4.33984e+06	4.34913e+06	4.08113e+06	2.94516e+06	2.8401e+06	2.7721e+06	3.98738e+06	3.58443e+06	3.77e+06	2.99308e+06	2.70545e+06	2.60137e+06
Com_731_pos	Columbin +HCOOH	C20 H22 O6	358.14	1.366	No results	No results	Full match	1.75347e+07	1.94609e+07	2.00768e+07	1.68961e+07	1.75347e+07	1.73136e+07	1.11093e+07	1.20921e+07	1.11578e+07	5.31412e+07	5.31959e+07	4.09353e+07
Com_652_pos	Uracil	C4 H4 N2 O2	112.028	2.046	No results	No results	Full match	4.39406e+07	4.68237e+07	5.05785e+07	5.17023e+07	5.22169e+07	5.92911e+07	2.81619e+07	2.68095e+07	2.83949e+07	2.92278e+07	4.12291e+07	4.77552e+07
Com_2195_pos	Yuheinoside	C16 H24 O9	360.141	9.677	No results	No results	Full match	5.74246e+06	5.28822e+06	5.7844e+06	6.32063e+06	5.51863e+06	4.07689e+06	8.91065e+06	6.56492e+06	6.14447e+06	4.50348e+06	3.99644e+06	4.5134e+06
Com_3636_pos	Irisolidone 7-O-beta-d-glucoside	C23 H24 O11	476.131	8.5	No results	No results	Full match	3.68297e+06	3.0209e+06	2.6581e+06	1.08063e+06	795168	1.09796e+06	748238	759990	817555	2.16164e+06	2.95533e+06	2.71918e+06
Com_1146_pos	Sinapinic acid	C11 H12 O5	224.068	7.683	Full match	Invalid mass	Full match	2.47167e+07	2.32273e+07	2.29479e+07	9.46019e+06	8.74336e+06	7.93738e+06	2.18912e+07	2.15744e+07	2.23113e+07	1.87308e+07	1.71175e+07	1.54535e+07
Com_3629_pos	1,2,3,6,7-Pentamethoxyxanthone	C18 H18 O7	346.105	7.23	No results	No results	Full match	3.69117e+06	3.53475e+06	3.12196e+06	3.15109e+06	3.32288e+06	3.63582e+06	1.83631e+06	1.96427e+06	1.64318e+06	2.43984e+06	2.53811e+06	2.14157e+06
Com_637_pos	Dihydroquercetin (Taxifolin)	C15 H12 O7	304.058	7.451	No results	No results	Full match	1.56934e+07	1.35643e+07	1.37483e+07	3.40041e+07	3.43578e+07	3.64036e+07	5.7004e+07	5.39063e+07	5.16075e+07	2.51298e+07	2.24332e+07	2.38045e+07
Com_1730_pos	2,4-Dihydroxybenzoic acid	C7 H6 O4	154.027	6.564	Full match	No results	Full match	9.8934e+06	1.0065e+07	9.83032e+06	1.36235e+07	1.25445e+07	1.31991e+07	8.32527e+06	8.19862e+06	8.07908e+06	9.65592e+06	1.02771e+07	8.14906e+06
Com_3133_pos	6-Deoxycatalpol +HCOOH	C15 H22 O9	346.126	1.162	No results	No results	Full match	4.23909e+06	4.81186e+06	4.01949e+06	4.45326e+06	3.64401e+06	4.33942e+06	4.75193e+06	4.11224e+06	3.67095e+06	4.09395e+06	3.745e+06	4.06391e+06
Com_3942_pos	Quercitrin	C21 H20 O11	470.082	7.269	Invalid mass	No results	No results	2.89007e+06	2.4574e+06	2.43824e+06	2.36918e+06	3.04165e+06	82388.5	3.05948e+06	2.99844e+06	1.84427e+06	2.49672e+06	2.07941e+06	3.40899e+06
NEG
Compound_ID	Name	Formula	Molecular Weight	RT [min]	mzCloud_Results	mzVault_Results	MassList_Results	neg_HMGRC1	neg_HMGRC2	neg_HMGRC3	neg_HMGROE1	neg_HMGROE2	neg_HMGROE3	neg_HMGRR1	neg_HMGRR2	neg_HMGRR3	neg_QC1	neg_QC2	neg_QC3
Com_2207_neg	Flavin mononucleotide (FMN)	C17 H21 N4 O9 P	456.105	7.384	Full match	Full match	Full match	1.77737e+06	2.65045e+06	2.45684e+06	1.09925e+06	3.46511e+06	2.10297e+06	1.2785e+06	1.3766e+06	1.6791e+06	2.05081e+06	1.66708e+06	1.73647e+06
Com_170_neg	Pyruvic acid	C3 H4 O3	88.0162	1.247	Full match	Full match	Full match	1.17395e+08	1.36083e+08	1.16398e+08	1.48881e+08	1.3503e+08	1.66018e+08	1.61113e+08	2.06602e+08	1.19744e+08	1.88837e+08	1.49577e+08	1.79249e+08
Com_698_neg	Caffeic acid	C9 H8 O4	180.042	6.701	Full match	Full match	Full match	2.18163e+07	2.27584e+07	1.91458e+07	7.81987e+06	7.8514e+06	7.475e+06	2.09301e+07	2.2831e+07	2.13061e+07	1.58273e+07	1.47108e+07	1.15052e+07
Com_1140_neg	Genistein	C15 H10 O5	270.053	6.084	Full match	Full match	Full match	5.61178e+06	8.14278e+06	6.65378e+06	8.62251e+06	6.92772e+06	8.33798e+06	9.50992e+06	9.35794e+06	1.07436e+07	6.72916e+06	7.78587e+06	6.88642e+06
Com_365_neg	Uridine	C9 H12 N2 O6	244.069	2.085	Full match	Full match	Full match	6.07916e+07	6.47415e+07	5.48215e+07	5.24004e+07	4.15335e+07	2.65922e+07	3.09469e+07	3.24674e+07	2.7648e+07	5.04483e+07	2.36304e+07	4.77094e+07
Com_1278_neg	Chlorogenic acid	C16 H18 O9	354.095	4.282	Full match	Full match	Full match	7.51526e+06	8.25846e+06	6.97677e+06	2.05526e+06	2.34547e+06	2.40865e+06	3.38077e+06	2.45534e+06	3.23889e+06	3.93139e+06	2.85114e+06	3.5153e+06
Com_204_neg	3-Pyridylacetic acid	C7 H7 N O2	137.048	7.2	Full match	Full match	Full match	9.94482e+06	9.7961e+06	8.97997e+06	4.04174e+07	3.76283e+07	3.88336e+07	1.47442e+08	1.63658e+08	1.63814e+08	6.79026e+07	6.36688e+07	7.3879e+07
Com_1486_neg	5-Methoxysalicylic acid	C8 H8 O4	168.042	2.09	Full match	Full match	Full match	6.42827e+06	6.75185e+06	5.88601e+06	4.91138e+06	4.62045e+06	4.52249e+06	4.36294e+06	4.45572e+06	4.16547e+06	3.748e+06	3.64059e+06	2.93158e+06
Com_48_neg	δ-Ribono-1,4-lactone	C5 H8 O5	148.037	1.325	Full match	Full match	Full match	7.17259e+08	5.49628e+08	8.54678e+08	9.16678e+08	4.37779e+08	5.41683e+08	3.70622e+08	6.76052e+08	5.11013e+08	8.20392e+08	6.25825e+08	4.47177e+08
Com_226_neg	L-Threonic acid	C4 H8 O5	136.037	1.344	Full match	Full match	No results	2.43495e+07	4.9541e+07	7.34886e+07	8.81028e+07	8.14221e+07	2.1564e+07	1.22966e+08	1.44293e+08	1.40298e+08	1.35474e+08	1.3086e+08	1.2939e+08
Com_78_neg	trans-Cinnamic acid	C9 H8 O2	148.052	9.863	Full match	Full match	Full match	3.88082e+08	3.43545e+08	3.55037e+08	3.72075e+08	3.66162e+08	3.82415e+08	4.91891e+08	5.58283e+08	4.93056e+08	3.94713e+08	3.8418e+08	4.22918e+08
Com_2194_neg	Naringin	C27 H32 O14	580.18	9.732	Full match	Full match	Full match	3.24957e+06	2.83755e+06	3.29014e+06	2.83947e+06	2.30499e+06	1.60668e+06	1.77194e+06	2.32722e+06	2.65726e+06	2.34086e+06	1.99092e+06	2.39006e+06
Com_330_neg	D-myo-Inositol 1,4-bisphosphate	C6 H14 O12 P2	339.996	1.196	Full match	Full match	Full match	3.95734e+07	3.97074e+07	3.5791e+07	6.96414e+07	4.49699e+07	6.96502e+07	4.45264e+07	8.11292e+07	8.02545e+07	5.44446e+07	3.51593e+07	5.98001e+07
Com_982_neg	3-Hydroxybenzoic acid	C7 H6 O3	138.032	6.818	Full match	Full match	Full match	8.2659e+06	8.1854e+06	7.32461e+06	6.61294e+06	6.16746e+06	6.48337e+06	1.31818e+07	1.11245e+07	1.00482e+07	7.82476e+06	8.46767e+06	8.60088e+06
Com_1007_neg	4-Acetyl-3-hydroxy-5-methylphenyl β-D-glucopyranoside	C15 H20 O8	328.116	3.367	Full match	Full match	Full match	2.61818e+06	2.72978e+06	2.26322e+06	6.35661e+06	5.34479e+06	8.14779e+06	1.17428e+07	1.33288e+07	1.30234e+07	6.4802e+06	5.95573e+06	7.26991e+06
Com_4579_neg	Flavin adenine dinucleotide (FAD)	C27 H33 N9 O15 P2	785.161	7.004	Full match	Full match	Full match	623011	663523	409887	634318	597969	580438	653463	658246	661197	660195	537316	582635
Com_1804_neg	N-Acetyl-L-phenylalanine	C11 H13 N O3	207.09	2.886	Full match	Full match	No results	4.89068e+06	4.39089e+06	4.48448e+06	1.91641e+06	2.0513e+06	2.16287e+06	1.8561e+06	2.51355e+06	2.35103e+06	2.80966e+06	2.35246e+06	2.35316e+06
Com_3_neg	α,α-Trehalose	C12 H22 O11	342.117	1.457	Full match	Full match	Full match	9.94966e+09	9.64541e+09	8.98713e+09	10467563395	1.09445e+10	1.02576e+10	1.05006e+10	1.13057e+10	10792165299	1.17279e+10	11184067554	1.09249e+10
Com_2039_neg	3',4'-Dihydroxyphenylacetone	C9 H10 O3	166.063	2.964	Full match	Full match	Full match	2.8064e+06	2.67482e+06	3.18202e+06	3.91883e+06	4.01064e+06	4.1695e+06	2.15202e+06	2.36309e+06	2.44845e+06	2.85015e+06	2.83996e+06	2.95572e+06
Com_1550_neg	Gentisic acid	C7 H6 O4	154.027	2.111	Full match	Full match	Full match	6.15106e+06	6.05969e+06	6.05555e+06	1.57616e+06	1.56423e+06	1.58417e+06	1.68892e+06	1.63293e+06	1.64228e+06	3.75561e+06	3.67864e+06	4.06535e+06
Com_1890_neg	Daidzein	C15 H10 O4	254.058	8.304	Full match	Full match	Full match	1.75085e+06	2.05361e+06	1.75659e+06	2.47961e+06	2.39929e+06	2.33733e+06	4.43063e+06	4.53488e+06	4.6503e+06	2.43467e+06	2.1093e+06	2.74936e+06
Com_711_neg	α-Phenylacetoacetonitrile	C10 H9 N O	159.068	6.119	Full match	Full match	No results	1.75178e+07	1.28438e+07	1.43204e+07	1.86907e+07	1.56758e+07	2.04659e+07	2.21996e+07	2.28862e+07	2.27102e+07	1.66605e+07	2.4076e+07	2.09256e+07
Com_3357_neg	10-Hydroxydecanoic acid	C10 H20 O3	188.141	12.091	Full match	Full match	No results	1.39876e+06	1.58346e+06	1.42397e+06	1.67908e+06	1.47882e+06	1.61712e+06	1.02299e+06	1.13722e+06	1.16328e+06	1.37834e+06	1.17022e+06	1.20225e+06
Com_3263_neg	Propylparaben	C10 H12 O3	180.079	11.956	Full match	Full match	Full match	568028	688775	633387	1.6782e+06	1.54674e+06	1.79181e+06	855471	748807	717395	796251	897986	1.16742e+06
Com_1123_neg	3-Methoxyphenylacetic acid	C9 H10 O3	166.063	7.686	Full match	Full match	Full match	1.85935e+06	2.14722e+06	1.87822e+06	4.5917e+06	4.23838e+06	4.44366e+06	8.66793e+06	1.11533e+07	1.06584e+07	4.95713e+06	5.62376e+06	5.05849e+06
Com_25_neg	DL-Malic acid	C4 H6 O5	134.022	1.285	Full match	Full match	Full match	1.17917e+09	1.25177e+09	1109137135	9.86894e+08	8.26725e+08	9.77745e+08	1.47867e+09	1.7963e+09	1.91631e+09	1.33878e+09	8.92136e+08	1.24091e+09
Com_1_neg	D-Saccharic acid	C6 H10 O8	210.038	1.239	Full match	Full match	No results	1.05248e+10	1.0823e+10	1.8274e+10	1.34751e+10	1.75872e+10	1.8128e+10	11239569072	1.22288e+10	1.00791e+10	1.68595e+10	1.67636e+10	1.39115e+10
Com_126_neg	4-Oxoproline	C5 H7 N O3	129.043	1.402	Full match	Full match	Full match	1.14414e+08	1.47993e+08	1.53687e+08	1.89571e+08	1.87744e+08	2.96564e+08	1.08346e+08	1.25591e+08	1.11888e+08	1.93467e+08	1.68071e+08	1.83032e+08
Com_1403_neg	Vanillin	C8 H8 O3	152.047	10.126	Full match	Full match	Full match	3.68503e+06	4.02763e+06	3.54705e+06	7.34779e+06	7.40723e+06	7.77853e+06	3.36299e+06	2.96987e+06	3.42297e+06	6.20273e+06	4.86974e+06	5.72133e+06
Com_830_neg	Adipic acid	C6 H10 O4	146.058	2.146	Full match	Full match	Full match	5.68271e+06	5.68122e+06	4.23615e+06	8.19747e+06	7.15624e+06	8.58853e+06	1.69255e+07	1.49392e+07	1.68827e+07	7.44706e+06	6.17237e+06	7.30232e+06
Com_1451_neg	Hematoxylin	C16 H14 O6	302.079	6.215	Full match	Full match	Full match	6.8985e+06	6.96255e+06	6.49366e+06	979834	1.0337e+06	828339	908770	962168	662557	2.88904e+06	2.75654e+06	2.47738e+06
Com_18_neg	D-(-)-Fructose	C6 H12 O6	180.063	1.586	Full match	Full match	Full match	5.59306e+08	2.5403e+09	2.3836e+09	3.03942e+09	2.95347e+09	1.10481e+08	2.65789e+09	1.5512e+08	2.6396e+09	1.16558e+08	8.156e+07	5.72601e+07
Com_180_neg	D-(-)-Quinic acid	C7 H12 O6	192.063	1.441	Full match	Full match	Full match	8.82485e+07	5.61087e+07	6.67728e+07	9.35741e+07	1.00795e+08	1.02702e+08	1.25458e+08	1.93484e+08	1.42795e+08	5.86066e+07	1.08811e+08	1.23121e+08
Com_1522_neg	Cyclic ADP-ribose	C15 H21 N5 O13 P2	541.061	1.798	Full match	Full match	No results	4.70467e+06	5.25936e+06	4.84598e+06	4.66232e+06	4.72599e+06	4.64997e+06	4.57243e+06	7.00744e+06	6.18846e+06	3.7343e+06	3.39569e+06	4.27092e+06
Com_743_neg	Valeric acid	C5 H10 O2	102.068	8.309	Full match	Full match	Full match	5.6755e+06	4.79474e+06	4.46088e+06	6.02617e+06	6.08654e+06	5.92877e+06	2.05064e+07	1.90225e+07	2.04891e+07	8.39174e+06	8.03801e+06	9.17407e+06
Com_492_neg	(2R)-2,3-Dihydroxypropanoic acid	C3 H6 O4	106.027	1.375	Full match	Full match	No results	2.5585e+07	3.63159e+07	2.93815e+07	2.98791e+07	2.8647e+07	2.70322e+07	3.46312e+07	4.09917e+07	7.25321e+06	4.20829e+07	4.41269e+07	4.10705e+07
Com_82_neg	Gluconic acid	C6 H12 O7	196.058	1.342	Full match	Full match	Full match	3.8962e+08	4.46448e+08	4.501e+08	3.56288e+08	3.77348e+08	3.61486e+08	3.77492e+08	4.49694e+08	4.1637e+08	4.58618e+08	4.44111e+08	3.75906e+08
Com_152_neg	2-Isopropylmalic acid	C7 H12 O5	176.069	2.462	Full match	Full match	Full match	4.80689e+07	3.77893e+07	3.86444e+07	6.44556e+07	5.7196e+07	8.28937e+06	2.18568e+08	2.33428e+08	2.47409e+08	1.17637e+08	1.14435e+08	9.65569e+07
Com_1259_neg	Uridine 5'-diphosphogalactose	C15 H24 N2 O17 P2	566.056	1.32	Full match	Full match	Full match	7.52904e+06	8.18513e+06	7.1523e+06	7.73003e+06	6.35567e+06	7.87206e+06	6.87506e+06	7.43797e+06	8.95407e+06	4.70405e+06	6.7478e+06	5.94877e+06
Com_307_neg	Acetyl-CoA	C23 H38 N7 O17 P3 S	809.126	6.052	Full match	Full match	No results	4.70367e+07	4.58196e+07	4.73611e+07	8.03528e+07	5.4244e+07	7.47393e+07	7.15983e+07	7.65836e+07	8.96349e+07	6.05838e+07	5.78958e+07	6.45492e+07
Com_28_neg	Glutaconic acid	C5 H6 O4	130.027	1.242	Full match	Full match	Full match	1.56799e+09	1.52379e+09	1.41389e+09	1.29812e+09	1.60887e+09	1.82722e+09	1.68228e+09	1.65789e+09	1.64141e+09	1.83558e+09	1.78705e+09	1.87542e+09
Com_9_neg	Citraconic acid	C5 H6 O4	130.027	1.354	Full match	Full match	Full match	3.4748e+09	3.3386e+09	3.34448e+09	4.79456e+09	4.00322e+09	4.12816e+09	4.18604e+09	4.78806e+09	4.25387e+09	2.61536e+09	2.5837e+09	2.44733e+09
Com_167_neg	Galacturonic acid	C6 H10 O7	194.042	1.339	Full match	Full match	Full match	1.96352e+08	1.79651e+08	1.50685e+08	2.04375e+08	5.91621e+07	1.32852e+08	1.45642e+08	1.47167e+08	1.35179e+08	2.29585e+08	2.18244e+08	2.17917e+08
Com_54_neg	3-Hydroxy-3-methylglutaric acid	C6 H10 O5	162.053	1.394	Full match	Full match	Full match	8.67139e+08	4.89612e+08	5.03385e+08	5.44105e+08	5.40195e+08	5.13549e+08	4.47338e+08	5.61518e+08	4.96729e+08	8.15613e+08	4.59599e+08	6.60089e+08
Com_145_neg	Threonine	C4 H9 N O3	119.058	1.392	Full match	Full match	Full match	1.31827e+08	1.43559e+08	1.20887e+08	1.52168e+08	1.39227e+08	7.34198e+07	1.64642e+08	1.85427e+08	1.74088e+08	2.6502e+08	2.7589e+08	2.9121e+08
Com_27_neg	2-Furoic acid	C5 H4 O3	112.016	1.251	Full match	Full match	Full match	1.41384e+09	1.35047e+09	1.28773e+09	1.65958e+09	1.02522e+09	8.88145e+08	1.53134e+09	1.91348e+09	1.80475e+09	1.96801e+09	1.61245e+09	1.71295e+09
Com_1369_neg	4-Pyridoxic acid	C8 H9 N O4	183.053	5.776	Full match	Full match	Full match	3.70127e+06	4.73183e+06	5.60151e+06	7.6963e+06	7.77826e+06	7.22981e+06	6.0677e+06	5.4275e+06	5.91058e+06	5.88421e+06	5.69291e+06	5.77239e+06
Com_337_neg	L-Serine	C3 H7 N O3	105.043	1.385	Full match	Full match	Full match	4.68482e+07	4.27448e+07	4.5595e+07	4.93025e+07	4.69444e+07	4.93585e+07	3.81771e+07	4.37835e+07	4.30859e+07	8.45334e+07	8.4489e+07	9.01892e+07
Com_3838_neg	Resveratrol	C14 H12 O3	228.079	8.764	Full match	Full match	Full match	906422	947771	873645	893923	825625	648465	1.08466e+06	1.24049e+06	1.04706e+06	900324	668104	955081
Com_137_neg	L-Histidine	C6 H9 N3 O2	155.07	1.401	Full match	Full match	Full match	1.47601e+08	1.95604e+08	1.9243e+08	1.83658e+08	1.6706e+08	1.69589e+08	1.65887e+08	2.16383e+08	1.93998e+08	2.85846e+08	2.95922e+08	3.07427e+08
Com_1241_neg	Quercetin-3β-D-glucoside	C21 H20 O12	464.096	8.556	Full match	Full match	Full match	8.14435e+06	7.94051e+06	8.32314e+06	2.90694e+06	2.49482e+06	2.76638e+06	4.0742e+06	3.54141e+06	4.49561e+06	3.1925e+06	4.59421e+06	4.1015e+06
Com_267_neg	Miquelianin	C21 H18 O13	478.075	8.701	Full match	Full match	Full match	2.89342e+07	2.52395e+07	2.59944e+07	2.40779e+07	2.55592e+07	2.63028e+07	9.27017e+07	1.08649e+08	1.0861e+08	4.76507e+07	4.19489e+07	5.00539e+07
Com_35_neg	Catechin	C15 H14 O6	290.079	6.924	Full match	Full match	Full match	1.52952e+09	1.41597e+09	1.39548e+09	1.0304e+09	9.84601e+08	1.05663e+09	8.221e+08	9.11155e+08	9.15632e+08	9.53427e+08	1.03434e+09	1.14833e+09
Com_317_neg	D-Raffinose	C18 H32 O16	504.169	1.496	Full match	Full match	Full match	8.08765e+07	8.04935e+07	7.45046e+07	5.99672e+07	5.12452e+07	4.62818e+07	6.82863e+07	6.66668e+07	8.54005e+07	6.8715e+07	5.36514e+07	6.08665e+07
Com_459_neg	Adenine	C5 H5 N5	135.055	5.845	Full match	Full match	Full match	4.18532e+07	4.16811e+07	4.35772e+07	1.18452e+07	1.08962e+07	1.12428e+07	3.21516e+06	3.76755e+06	3.79404e+06	1.95587e+07	2.02726e+07	2.25312e+07
Com_130_neg	D-(-)-Glutamine	C5 H10 N2 O3	146.069	1.381	Full match	Full match	Full match	6.79803e+07	2.02134e+08	2.07752e+08	1.29678e+08	1.2221e+08	1.19362e+08	2.20809e+08	2.60419e+08	2.41492e+08	3.17003e+08	2.8574e+08	3.06861e+08
Com_361_neg	(±)-Abscisic acid	C15 H20 O4	264.136	9.195	Full match	Full match	Full match	3.30965e+07	3.10854e+07	3.20806e+07	4.96889e+07	4.66905e+07	4.75828e+07	6.20404e+07	5.86414e+07	6.98234e+07	4.14464e+07	4.15979e+07	4.80925e+07
Com_2_neg	Citric acid	C6 H8 O7	192.027	1.226	Full match	Full match	Full match	1.06604e+10	1.09846e+10	9.41111e+09	1.37453e+10	1.08939e+10	9.87343e+09	1.14927e+10	3.06843e+09	3.42574e+09	1.35495e+10	1.34311e+10	1.17333e+10
Com_1718_neg	Terephthalic acid	C8 H6 O4	166.027	7.03	Full match	Full match	Full match	5.34679e+06	4.96508e+06	4.52178e+06	4.24586e+06	4.06188e+06	4.01258e+06	4.15045e+06	3.83656e+06	4.13671e+06	4.56903e+06	4.14959e+06	4.56873e+06
Com_2150_neg	Guanosine	C10 H13 N5 O5	283.092	2.88	Full match	Full match	Full match	3.62581e+06	2.96749e+06	2.83723e+06	2.5619e+06	2.55997e+06	2.32545e+06	1.56977e+06	2.02598e+06	2.16395e+06	2.53416e+06	2.42485e+06	2.62883e+06
Com_95_neg	Methylmalonic acid	C4 H6 O4	118.027	1.376	Full match	Full match	Full match	2.20156e+08	1.92179e+08	1.97752e+08	2.3451e+08	1.87403e+08	2.25005e+08	3.59913e+08	4.34056e+08	3.57768e+08	2.53101e+08	2.19745e+08	2.65649e+08
Com_702_neg	Salicylic acid	C7 H6 O3	138.032	3.203	Full match	Full match	Full match	1.73603e+07	1.33577e+07	1.31661e+07	2.26756e+07	2.25475e+07	1.75392e+07	1.65145e+07	2.21242e+07	2.41861e+07	1.21917e+07	1.60373e+07	1.89466e+07
Com_4249_neg	Arbutin	C12 H16 O7	272.09	6.401	No results	No results	Full match	273687	280479	343664	509571	505552	564502	873495	679801	841359	573702	542515	647346
Com_3901_neg	Polygalaxanthone Ⅴ	C26 H30 O15	582.16	7.11	No results	No results	Full match	628257	442051	578300	720847	681260	777182	1.02299e+06	1.19602e+06	1.07097e+06	892822	715005	748736
Com_3434_neg	N-{[2-(2-thienyl)-1,3-thiazol-4-yl]methyl}benzamide	C15 H12 N2 O S2	300.034	11.695	Invalid mass	No results	No results	503052	590896	1.0884e+06	1.04635e+06	1.10795e+06	1.33821e+06	633828	972677	1.58891e+06	747116	964891	1.18961e+06
Com_1479_neg	(Rs)-Mevalonic Acid	C6 H12 O4	148.074	1.912	No results	No results	Full match	2.08491e+06	1.92773e+06	1.78517e+06	4.00459e+06	3.10072e+06	3.85495e+06	6.86425e+06	7.22279e+06	7.11042e+06	4.38599e+06	2.42735e+06	4.67336e+06
Com_4480_neg	Tuberonic acid hexoside	C18 H28 O9	388.174	11.835	No results	No results	Full match	53633.8	71287.7	65789.6	347208	169504	318355	665553	721904	766534	277244	308869	395094
Com_4577_neg	3-(1-cyano-1,2-dihydroisoquinolin-2-yl)-3-oxopropyl propionate	C16 H16 N2 O3	284.118	12.863	Invalid mass	No results	No results	576240	512853	526324	526908	563010	531362	413834	374426	426707	767512	662546	733160
Com_3003_neg	Homovanilloyl quinic acid	C16 H20 O9	356.112	5.999	No results	No results	Full match	1.91397e+06	1.9951e+06	1.19757e+06	779199	1.11575e+06	850508	1.18634e+06	1.11139e+06	1.11355e+06	1.45953e+06	1.4202e+06	1.52995e+06
Com_4281_neg	Geniposidic acid	C16 H22 O10	374.122	2.859	Full match	No results	Full match	522415	470353	534542	733070	551754	901420	629147	525087	667569	529635	474556	523324
Com_199_neg	2-{[(9H-9-fluorenylmethoxy)carbonyl]amino}benzoic acid	C22 H17 N O4	359.122	7.201	Invalid mass	No results	No results	7.02143e+06	6.98326e+06	6.1872e+06	3.57925e+07	3.3719e+07	3.49302e+07	1.487e+08	1.51276e+08	1.68347e+08	5.68328e+07	5.57072e+07	7.18912e+07
Com_1149_neg	trans-zeatin 9-O-glucoside	C16 H23 N5 O6	381.165	7.843	No results	No results	Full match	5.95252e+06	6.58552e+06	7.03169e+06	1.08365e+07	9.29611e+06	9.48534e+06	191927	213058	215806	5.32383e+06	5.126e+06	5.38491e+06
Com_4607_neg	Iristectorigenin B	C17 H14 O7	330.074	8.932	No results	Full match	Full match	534129	492854	564263	154724	125435	162174	47583.9	101077	73844.2	588151	745951	674051
Com_2502_neg	Gardenoside	C17 H24 O11	404.132	8.097	No results	No results	Full match	2.80927e+06	2.76006e+06	1.8616e+06	951749	1.0771e+06	702366	1.12402e+06	1.38058e+06	1.19653e+06	1.99904e+06	1.56664e+06	1.13103e+06
Com_4456_neg	2-O-Cinnamoyl-1-O-Galloyl-β-D-Glucose	C22 H22 O11	462.116	5.72	No results	No results	Full match	608810	700375	704215	398704	355316	366444	484645	537122	504622	671425	730575	810914
Com_306_neg	D-(+)-Glucono-1_5-lactone	C6 H10 O6	178.048	1.675	No results	No results	Full match	5.5513e+07	8.43241e+07	2.10591e+07	3.933e+07	4.86409e+07	3.8067e+07	4.47779e+07	8.30654e+07	4.59853e+07	5.72735e+07	3.64261e+07	4.15425e+07
Com_4521_neg	Polygalaxanthone III	C25 H28 O15	568.143	9.809	No results	No results	Full match	617498	522274	606199	430024	346917	463295	526383	731756	746279	600598	530160	703034
Com_941_neg	(3R)-4,4-Dimethyl-2-oxotetrahydro-3-furanyl beta-D-glucopyranoside	C12 H20 O8	338.121	5.649	Invalid mass	No results	No results	1.22131e+07	1.33947e+07	1.14442e+07	1.32222e+07	1.07296e+07	1.16831e+07	1.37656e+07	1.44055e+07	1.48256e+07	8.89924e+06	9.9333e+06	1.22384e+07
Com_1797_neg	Methyl eugenol	C11 H14 O2	178.063	7.677	No results	Invalid mass	No match	3.91556e+06	4.17212e+06	3.86573e+06	3.69916e+06	3.36196e+06	4.02309e+06	4.016e+06	5.2474e+06	4.44233e+06	4.65155e+06	4.42761e+06	4.73368e+06
Com_4894_neg	Smyrindioloside	C20 H24 O10	424.137	7.037	No results	No results	Full match	354568	370083	295935	149234	109061	123807	88472.5	117162	134496	176122	148642	196077
Com_4667_neg	8-O-Acetylharpagide	C17 H26 O11	406.148	5.376	No results	No results	Full match	561503	548067	583673	481711	301928	350251	472487	496079	449412	379741	383022	453203
Com_1351_neg	2,6-Diaminooimelic Acid	C7 H14 N2 O4	190.095	1.411	No results	No results	Full match	5.9757e+06	5.99743e+06	7.39735e+06	5.29909e+06	4.0826e+06	4.04701e+06	3.28565e+06	2.78072e+06	2.61382e+06	5.39238e+06	3.98614e+06	4.20416e+06
Com_4327_neg	Sibiricose A5	C22 H30 O14	518.164	9.539	No results	No results	Full match	682285	814352	788049	339498	385485	402219	628242	620166	470251	610992	669215	686509
Com_175_neg	Indole	C8 H7 N	117.058	6.029	No results	No results	Full match	1.2058e+08	1.2525e+08	1.15486e+08	1.2735e+08	1.16971e+08	1.25325e+08	1.76447e+08	1.88709e+08	1.98277e+08	1.33454e+08	1.39428e+08	1.43125e+08
Com_2504_neg	3-Phenoxybenzoic acid	C13 H10 O3	214.063	10.056	Full match	No results	No results	2.04286e+06	1.86023e+06	1.96552e+06	2.56945e+06	2.44105e+06	2.41446e+06	2.06642e+06	2.6313e+06	2.42384e+06	2.63609e+06	2.23858e+06	3.45872e+06
Com_377_neg	D-Mannose 6-phosphate	C6 H13 O9 P	224.053	1.268	Invalid mass	Invalid mass	No results	6.16015e+07	5.44343e+07	5.25136e+07	5.22475e+07	5.13846e+07	5.63808e+07	4.69903e+07	6.29887e+07	6.12448e+07	7.08369e+07	5.88722e+07	6.00246e+07
Com_1048_neg	2-[6-(1H-benzo[d]imidazol-2-yl)-2-pyridyl]-1H-benzo[d]imidazole	C19 H13 N5	312.121	3.479	Invalid mass	No results	No results	9.47049e+06	1.14284e+07	4.81863e+06	9.79672e+06	1.07471e+07	9.78815e+06	9.01936e+06	8.66074e+06	9.21334e+06	9.49303e+06	7.27556e+06	9.35487e+06
Com_1214_neg	Isoacteoside	C29 H36 O15	624.208	11.005	No results	No results	Full match	8.30931e+06	8.47034e+06	7.8017e+06	6.2399e+06	5.74594e+06	7.14106e+06	7.70746e+06	9.80752e+06	9.55299e+06	6.19452e+06	6.11059e+06	7.4573e+06
Com_733_neg	Raffinose	C18 H32 O16	564.191	1.509	No results	Invalid mass	No results	1.95616e+07	2.07311e+07	1.74371e+07	1.44347e+07	1.42828e+07	1.65169e+07	1.77326e+07	1.89496e+07	2.05646e+07	1.22183e+07	1.01075e+07	1.6319e+07
Com_3708_neg	Oleuropein	C25 H32 O13	540.184	10.34	No results	No results	Full match	638720	716686	615955	718608	571686	636617	1.24126e+06	1.28531e+06	1.28441e+06	663572	559291	735719
Com_1899_neg	Toosendanin	C30 H38 O11	574.242	9.5	No results	No results	Full match	3.89627e+06	3.38042e+06	4.11692e+06	3.03028e+06	2.83017e+06	3.30461e+06	4.06116e+06	4.75399e+06	4.65657e+06	2.63485e+06	2.25821e+06	3.37888e+06
Com_2874_neg	10-Hydroxy-2-decenoic acid	C10 H18 O3	186.126	10.083	No results	No results	Full match	1.77308e+06	1.67052e+06	1.58112e+06	1.74584e+06	1.41188e+06	1.63213e+06	1.93936e+06	2.33396e+06	1.18186e+06	1.19626e+06	1.6693e+06	1.81918e+06
Com_4311_neg	Calceorioside B	C23 H26 O11	478.147	9.756	No results	No results	Full match	143316	146625	110198	187172	171829	281475	839061	730498	432218	250912	317255	339297
Com_116_neg	Methyl-beta-galactopyranoside	C7 H14 O6	74.0368	1.393	No results	Invalid mass	No results	2.70063e+08	2.75165e+08	2.51215e+08	3.00434e+08	2.64676e+08	2.39263e+08	2.92748e+08	3.38139e+08	3.06181e+08	3.2115e+08	3.01746e+08	1.88298e+08
Com_4515_neg	Silymarin	C25 H22 O10	482.122	9.851	No results	No results	Full match	715088	193530	347828	435650	382278	256986	235461	508885	281190	355628	310847	465570
Com_2577_neg	Syringetin	C17 H14 O8	346.069	6.143	No results	No results	Full match	527684	689669	2.54184e+06	319985	273490	238396	419646	397634	508060	388031	301804	406437
Com_2612_neg	5_7_3'-Trihydroxy-6_4'_5'-Trimethoxyflavone	C18 H16 O8	360.083	6.932	No results	No results	Full match	2.62995e+06	2.55162e+06	1.76579e+06	2.02689e+06	1.73693e+06	1.44365e+06	1.62428e+06	1.39507e+06	1.42572e+06	1.24008e+06	1.64614e+06	1.89692e+06
Com_1420_neg	3-Hydroxydecanoic acid	C10 H20 O3	188.141	11.859	Full match	No results	No results	1.47821e+06	1.42875e+06	1.099e+06	2.80736e+06	2.49887e+06	2.69956e+06	7.27009e+06	7.46254e+06	7.47291e+06	3.87486e+06	2.97425e+06	3.65353e+06
Com_1758_neg	Mulberroside A	C26 H32 O14	568.18	9.544	No results	No results	Full match	4.46092e+06	4.76731e+06	4.22862e+06	2.36029e+06	2.33335e+06	2.82411e+06	4.18482e+06	5.46567e+06	4.94936e+06	3.13099e+06	3.19861e+06	3.86697e+06
Com_550_neg	A-Ketoglutaric Acid	C5 H6 O5	146.022	1.483	No results	No results	Full match	3.27847e+07	2.16738e+07	3.15413e+07	2.48909e+07	2.10749e+07	2.42378e+07	1.92125e+07	1.51545e+07	2.10025e+07	3.65847e+07	3.0714e+07	3.39799e+07
Com_4370_neg	1-acetyl-N-(4-ethoxyphenyl)-4-piperidinecarboxamide	C16 H22 N2 O3	290.166	9.614	Invalid mass	No results	No results	509961	754771	762024	813893	593185	597150	499235	663341	359361	542308	712522	555010
Com_4242_neg	1-O-b-D-glucopyranosyl sinapate	C17 H22 O10	386.122	8.535	No results	No results	Full match	889224	674450	672397	402445	438584	348585	610991	584375	786619	630440	735690	774918
Com_1692_neg	Polygalaxanthone Ⅵ	C23 H26 O12	494.142	8.302	No results	No results	Full match	3.18693e+06	3.2311e+06	3.15837e+06	4.04311e+06	4.22505e+06	4.07981e+06	5.32931e+06	5.07731e+06	5.76785e+06	3.1146e+06	3.15135e+06	2.97602e+06
Com_1022_neg	N-Acetyl-L-Tyrosine	C11 H13 N O4	223.084	1.571	No results	No results	Full match	1.22e+07	8.38786e+06	6.84476e+06	6.24644e+06	6.60925e+06	7.19448e+06	4.97749e+06	5.98165e+06	6.3957e+06	3.01612e+06	5.55817e+06	4.38846e+06
Com_4097_neg	3'-Dephosphocoenzyme A	C21 H35 N7 O13 P2 S	687.152	6.227	Full match	No results	No results	987816	808930	842748	540671	584051	634945	545590	896145	628815	650571	489632	539350
Com_4026_neg	N-Caffeoylagmatine	C14 H20 N4 O3	292.152	11.235	No results	No results	Full match	111100	125507	140759	304967	232967	278182	933825	927416	1.09346e+06	402604	378121	414337
Com_1896_neg	3-[4-methyl-1-(2-methylpropanoyl)-3-oxocyclohexyl]butanoic acid	C15 H24 O4	268.167	11.194	Full match	No results	No results	3.22015e+06	4.38425e+06	3.19393e+06	2.78165e+06	2.45082e+06	2.59868e+06	3.11208e+06	2.85426e+06	3.41061e+06	1.6538e+06	2.74727e+06	3.04324e+06
Com_717_neg	Ascorbic acid	C6 H8 O6	176.032	9.238	Full match	No results	Full match	1.3212e+07	1.27321e+07	1.24129e+07	4.77265e+06	4.43319e+06	4.2959e+06	1.82853e+07	1.88698e+07	2.31489e+07	1.39045e+07	1.28395e+07	1.3023e+07
Com_679_neg	Tryptamine	C10 H12 N2	160.1	6.029	No results	No results	Full match	1.66523e+07	1.6283e+07	1.5666e+07	1.78867e+07	1.54172e+07	1.67606e+07	2.34899e+07	2.35691e+07	2.49163e+07	1.79789e+07	1.63159e+07	1.83069e+07
Com_1269_neg	Corchorifatty acid F	C18 H32 O5	328.225	11.233	Full match	No results	No results	8.37534e+06	7.98523e+06	7.9949e+06	4.9703e+06	4.43602e+06	4.54441e+06	2.87658e+06	3.12473e+06	3.06586e+06	4.82945e+06	4.39015e+06	7.3897e+06
Com_2846_neg	5-(cyclopropylmethyl)-6-methyl-2-(2-pyridyl)pyrimidin-4-ol	C14 H15 N3 O	241.122	12.445	Full match	No results	No results	202811	142979	269909	206438	253917	270521	2.11828e+06	2.37702e+06	2.17346e+06	718194	684477	713022
Com_3102_neg	8-Epiloganic acid	C16 H24 O10	376.137	5.928	No results	No results	Full match	851053	723218	902609	1.3681e+06	1.09754e+06	1.46874e+06	1.8835e+06	1.93767e+06	1.77641e+06	968516	1.07804e+06	1.38246e+06
Com_1349_neg	3-Hydroxy-3-methyl butyric acid	C5 H10 O3	118.063	2.195	No results	No results	Full match	6.44632e+06	6.86776e+06	7.30252e+06	5.85059e+06	5.85432e+06	6.91365e+06	5.66866e+06	6.85044e+06	8.21514e+06	6.81518e+06	7.37201e+06	7.27089e+06
Com_3164_neg	Sinapyl Alcohol	C11 H14 O4	210.089	7.774	No results	No results	Full match	1.68504e+06	1.81155e+06	1.62813e+06	1.17767e+06	999011	1.08905e+06	1.5472e+06	1.70765e+06	1.77986e+06	1.75083e+06	1.65649e+06	1.67146e+06
Com_3250_neg	3,4,5-Tricetin 5-O-hexoside	C24 H26 O12	506.142	5.89	No results	No results	Full match	1.29123e+06	1.53251e+06	1.64162e+06	653751	527374	776320	533241	544518	535570	637786	828644	905427
Com_1364_neg	5-Hydroxymethyluracil	C5 H6 N2 O3	142.037	1.414	No results	No results	Full match	3.92069e+06	4.87855e+06	6.6653e+06	5.47912e+06	6.19047e+06	4.94961e+06	2.37016e+06	4.64435e+06	3.31934e+06	8.7454e+06	8.51754e+06	9.57612e+06
Com_1129_neg	N1-isopropyl-2-(1H-2-pyrrolylcarbonyl)-1-hydrazinecarboxamide	C9 H14 N4 O2	246.089	6.924	Invalid mass	No results	No match	1.03036e+07	1.01951e+07	9.81721e+06	7.02557e+06	6.59433e+06	6.42194e+06	5.31218e+06	6.03778e+06	6.12004e+06	5.87694e+06	5.94781e+06	7.96069e+06
Com_3470_neg	4-O-Caffeoylquinic acid	C16 H18 O9	354.095	8.962	No results	No results	Full match	655279	861978	585137	754044	1.04253e+06	728090	1.45346e+06	1.56369e+06	1.01804e+06	1.01827e+06	617443	738007
Com_1377_neg	Hordatine B	C29 H40 N8 O5	580.31	10.898	No results	No results	Full match	5.01144e+06	5.00186e+06	5.20012e+06	4.58402e+06	5.74466e+06	6.49622e+06	7.05279e+06	8.17674e+06	7.80471e+06	5.04137e+06	4.60728e+06	5.1734e+06
Com_1500_neg	3-[2-(β-D-Glucopyranosyloxy)-4-methoxyphenyl]propanoic acid	C16 H22 O9	358.127	9.46	Full match	No results	Full match	2.81367e+06	2.22448e+06	3.10765e+06	2.61428e+06	2.49938e+06	2.85689e+06	6.12359e+06	7.19525e+06	6.85549e+06	3.71916e+06	3.86907e+06	4.03796e+06
Com_2951_neg	GlcADG (16:1-19:1)	C44 H78 O11	782.559	16.695	No results	Invalid mass	No results	1.39878e+06	1.73362e+06	1.7815e+06	2.21991e+06	1.88852e+06	2.17587e+06	1.99875e+06	2.08762e+06	2.19803e+06	1.61255e+06	1.61429e+06	2.38609e+06
Com_2371_neg	Cistanoside D	C31 H40 O15	652.239	10.014	No results	No results	Full match	2.52792e+06	2.48789e+06	2.30609e+06	1.00781e+06	879400	805962	2.86595e+06	3.26439e+06	2.79333e+06	815119	1.5213e+06	872431
Com_1847_neg	3_4-Dihydroxybenzoic acid	C7 H6 O4	154.027	1.416	No results	No results	Full match	4.67692e+06	3.96282e+06	3.85718e+06	2.13823e+06	1.59888e+06	2.58883e+06	1.93271e+06	1.97026e+06	2.49049e+06	2.94929e+06	2.09756e+06	3.07428e+06
Com_1941_neg	Hippuric Acid	C9 H9 N O3	179.058	7.028	No results	No results	Full match	813302	772093	839639	1.51381e+06	1.34709e+06	1.33399e+06	3.95177e+06	4.14625e+06	4.51147e+06	2.29006e+06	1.64498e+06	2.38809e+06
Com_2826_neg	Reduced glutathione	C10 H17 N3 O6 S	325.101	1.373	No results	Invalid mass	No results	2.12878e+06	1.00126e+06	1.01054e+06	1.9861e+06	1.25724e+06	2.05099e+06	1.3067e+06	1.24428e+06	842844	2.38097e+06	2.52373e+06	2.74248e+06
Com_4113_neg	Geranic acid	C10 H16 O2	168.115	12.14	No results	No results	Full match	280373	218285	213337	464251	401710	381775	835838	1.03895e+06	912355	467031	410331	582538
Com_696_neg	Caprylic acid	C8 H16 O2	144.115	11.694	Full match	No results	No results	2.10314e+07	1.64581e+07	1.63533e+07	2.3103e+07	1.98909e+07	2.28351e+07	2.17529e+07	2.4734e+07	2.18871e+07	2.01424e+07	2.4178e+07	2.45003e+07
Com_2022_neg	Cynaropicrin	C19 H22 O6	392.147	10.157	Invalid mass	No results	No results	954813	860691	996365	752173	665884	890234	3.85444e+06	4.29485e+06	3.44018e+06	1.61531e+06	1.6825e+06	2.26007e+06
Com_1493_neg	Nicotinuric Acid	C8 H8 N2 O3	180.053	2.148	No results	No results	Full match	6.09104e+06	6.6886e+06	5.88284e+06	3.14147e+06	3.26994e+06	3.20072e+06	1.46622e+06	1.64831e+06	1.57786e+06	3.48383e+06	3.46858e+06	1.82462e+06
Com_147_neg	Citramalic acid	C5 H8 O5	148.037	1.508	No results	Full match	Full match	2.37918e+08	2.34294e+08	2.31595e+08	1.84633e+08	1.60312e+08	1.78075e+08	1.67321e+08	1.47293e+08	1.71934e+08	2.46905e+08	2.05648e+08	2.1551e+08
Com_3391_neg	Docetaxel +HCOOH	C43 H53 N O14	807.345	10.408	No results	No results	Full match	1.07429e+06	885041	830281	973263	1.01637e+06	962589	1.28987e+06	1.50835e+06	1.64432e+06	881775	850553	913942
Com_985_neg	7-Methylxanthine	C6 H6 N4 O2	166.048	10.688	Invalid mass	Invalid mass	No match	4.74681e+06	6.91074e+06	8.42349e+06	8.49731e+06	8.83412e+06	1.05091e+07	6.9515e+06	8.1336e+06	1.37849e+07	1.04274e+07	1.05939e+07	1.23197e+07
Com_4161_neg	Periplocoside	C36 H56 O13	696.375	10.46	No results	No results	Full match	727759	925000	888456	611782	561483	618956	809376	801397	870660	594687	709024	657683
Com_2112_neg	Lupinalbin A	C15 H8 O6	284.032	7.392	No results	No results	Full match	2.23185e+06	2.98254e+06	2.89427e+06	2.6935e+06	2.36052e+06	2.31701e+06	2.07152e+06	1.97419e+06	1.93817e+06	3.31622e+06	3.58032e+06	4.56881e+06
Com_3373_neg	1,5-Anhydro-2-O-(6-O-benzoyl-α-L-galactopyranosyl)-D-glucitol	C19 H26 O11	430.148	10.804	Full match	No results	No results	118749	97303.1	116332	390893	370069	479209	1.03052e+06	1.69514e+06	1.47622e+06	491918	578319	624132
Com_3563_neg	O,O-Diethyl thiophosphate	C4 H11 O3 P S	170.017	5.305	Full match	No results	No results	64961.8	61880.3	26953.3	966256	755242	1.4361e+06	139368	126875	77300.3	289760	305201	300752
Com_1563_neg	Adenosine triphosphate (ATP)	C10 H16 N5 O13 P3	506.995	1.358	Full match	No results	Full match	2.79897e+06	3.29343e+06	3.90515e+06	3.77166e+06	2.29038e+06	4.92318e+06	4.11026e+06	6.70914e+06	5.91346e+06	2.76702e+06	2.63108e+06	2.91902e+06
Com_1606_neg	Isomucronulatol	C17 H18 O5	302.115	9.75	No results	No results	Full match	2.31039e+06	2.27335e+06	2.52558e+06	4.50806e+06	4.0196e+06	4.13276e+06	4.54859e+06	5.38829e+06	6.28924e+06	2.32936e+06	3.44241e+06	4.32603e+06
Com_4074_neg	6_8-di-C-glucoside apigenin	C27 H30 O15	594.159	8.479	No results	No results	Full match	238719	167052	185072	378674	277362	286900	994539	994545	1.05072e+06	393465	427325	488760
Com_1471_neg	Neohesperidin	C28 H34 O15	610.19	8.083	No results	Full match	Full match	4.7413e+06	3.19245e+06	3.0469e+06	2.99032e+06	4.04427e+06	4.61453e+06	4.67364e+06	4.81713e+06	7.29405e+06	3.70597e+06	3.48843e+06	4.36726e+06
Com_1017_neg	Gentiopicrin	C16 H20 O9	356.111	8.494	No results	Full match	Full match	1.16112e+07	1.04881e+07	1.1253e+07	7.93294e+06	8.24377e+06	7.92954e+06	1.1844e+07	1.29788e+07	1.28174e+07	1.00266e+07	9.32615e+06	1.14185e+07
Com_2828_neg	Hydroxytyrosol	C8 H10 O3	154.063	6.475	No results	No results	Full match	1.24227e+06	1.11949e+06	1.23612e+06	1.51543e+06	1.58272e+06	1.47764e+06	2.22597e+06	2.31912e+06	2.15531e+06	1.41902e+06	1.52986e+06	1.5336e+06
Com_2309_neg	4'-O-β-Glucopyranosyl-5-O-methylvisamminol	C22 H28 O10	452.168	8.258	No results	No results	Full match	3.18457e+06	2.29299e+06	2.16168e+06	1.38251e+06	1.42692e+06	1.20154e+06	1.17832e+06	1.38421e+06	1.09988e+06	1.72538e+06	1.57416e+06	1.96584e+06
Com_3509_neg	Kinetin-9-riboside	C15 H17 N5 O5	347.124	9.814	No results	No results	Full match	175063	197450	161511	279797	223367	158745	1.28473e+06	1.38369e+06	1.4968e+06	407431	475908	700507
Com_1785_neg	Pseudolaric acid B +NH3	C23 H28 O8	432.179	12.474	No results	No results	Full match	5.01894e+06	3.91846e+06	4.01183e+06	2.97982e+06	2.34911e+06	2.41368e+06	2.6247e+06	2.89922e+06	2.90875e+06	5.4104e+06	3.5071e+06	3.21947e+06
Com_2956_neg	16-(Hexopyranosyloxy)-7-hydroxy-8,9-epoxypimaran-18-oic acid	C26 H42 O10	514.278	11.036	Full match	No results	No results	2.06903e+06	2.05427e+06	1.44612e+06	1.04922e+06	1.11723e+06	1.05475e+06	713700	1.00909e+06	873488	1.14391e+06	1.33011e+06	1.19926e+06
Com_4770_neg	Dihydrozeatin (DZ)	C10 H15 N5 O	221.128	8.705	No results	No results	Full match	178741	161619	165224	410049	434750	548599	52790.8	74631.1	97899.2	213876	175177	236608
Com_848_neg	1,4-Cyclohexanedicarboxylic acid	C8 H12 O4	172.074	7.789	No results	Full match	No results	2.64631e+06	2.28571e+06	2.07781e+06	5.2463e+06	4.07495e+06	4.33178e+06	1.60769e+07	1.76083e+07	1.67404e+07	7.97774e+06	6.86914e+06	6.6117e+06
Com_4434_neg	Cholic acid	C24 H40 O5	408.288	12.118	Full match	No results	No results	176019	187406	214730	139690	182727	116021	120339	218736	160067	734260	846028	878436
Com_721_neg	Mevalonic acid	C6 H12 O4	148.074	2.338	Full match	No results	Full match	5.72625e+06	4.68975e+06	4.57479e+06	9.40605e+06	8.77933e+06	9.37611e+06	2.03494e+07	2.31654e+07	2.28028e+06	1.18566e+07	1.01812e+07	1.08439e+07
Com_350_neg	2-Hydroxycaproic acid	C6 H12 O3	132.079	4.122	Full match	No results	Full match	8.25156e+06	9.49856e+06	7.6111e+06	1.64401e+07	1.49082e+07	1.43893e+07	5.68483e+07	7.62522e+07	3.67725e+07	2.5722e+07	2.57987e+07	2.94313e+07
Com_107_neg	Dehydroascorbic acid	C6 H6 O6	174.017	1.493	No results	Full match	Full match	3.49639e+08	3.04718e+08	3.04102e+08	1.90593e+08	1.76175e+08	2.00718e+08	1.16525e+08	1.52942e+08	1.6067e+08	3.60621e+08	2.65775e+08	3.08107e+08
Com_782_neg	2-(1H-benzimidazol-2-yl)-3-(1,3-benzodioxol-5-yl)acrylonitrile	C17 H11 N3 O2	289.084	2.225	Full match	No results	No results	1.65176e+07	1.82807e+07	1.22106e+07	1.82008e+07	1.80036e+07	2.00742e+07	1.23535e+07	1.24915e+07	1.42883e+07	9.31382e+06	1.5918e+07	1.75539e+07
Com_2047_neg	2,4-Dinitrophenol	C6 H4 N2 O5	184.012	7.244	Full match	No results	No results	244186	289341	278113	4.22541e+06	3.39264e+06	3.21619e+06	362298	369122	375834	1.42623e+06	1.49739e+06	1.45085e+06
Com_299_neg	(2α,3β,19α)-2,3,19-Trihydroxyolean-12-en-28-oic acid	C30 H48 O5	488.35	13.05	Full match	No results	No results	3.12045e+07	6.75979e+07	2.36434e+07	1.76499e+07	1.45538e+07	1.53045e+07	8.81017e+07	9.59997e+07	9.02467e+07	6.37018e+07	6.30698e+07	6.46438e+07
Com_327_neg	Oxazepam	C15 H11 Cl N2 O2	286.048	10.849	Invalid mass	No results	No match	7.27085e+07	1.46444e+07	7.31146e+07	5.70845e+07	5.41615e+07	4.91164e+07	4.98479e+07	5.99684e+07	5.44745e+07	5.31598e+07	4.95333e+07	5.34487e+07
Com_105_neg	D-(-)-Lyxose	C5 H10 O5	150.053	1.385	Full match	No results	Full match	2.79064e+08	2.89236e+08	2.8094e+08	3.06117e+08	2.97342e+08	2.43893e+08	2.75874e+08	3.51907e+08	3.49485e+08	4.02791e+08	3.55181e+08	3.57945e+08
Com_4146_neg	Prim-O-glucosylcimifugin	C22 H28 O11	468.161	11.378	No results	No results	Full match	191226	237758	175742	300324	407894	318969	913394	1.01601e+06	979001	444086	433438	601843
Com_60_neg	Glutaric Acid	C5 H8 O4	132.042	1.404	No results	No results	Full match	6.9301e+08	7.28405e+08	5.42252e+08	7.26857e+08	7.38401e+08	6.79578e+08	5.59464e+08	7.61126e+08	5.46638e+08	789563506	6.57839e+08	6.91209e+08
Com_3484_neg	N-[5-(trifluoromethyl)-2-pyridinyl]benzenesulfonamide	C12 H9 F3 N2 O2 S	302.035	1.763	Full match	No results	No results	653021	925304	778921	1.1411e+06	1.04346e+06	1.18971e+06	1.15177e+06	1.28143e+06	1.52572e+06	994067	1.29955e+06	1.54898e+06
Com_154_neg	Itaconic acid	C5 H6 O4	84.0213	1.504	Invalid mass	Invalid mass	No results	2.3409e+08	2.07855e+08	1.91251e+08	1.50224e+08	1.37606e+08	1.47846e+08	1.36974e+08	1.12092e+08	1.57e+08	2.26253e+08	1.85696e+08	2.15997e+08
Com_4782_neg	Isoliquiritigenin	C15 H12 O4	256.074	12.293	No results	No results	Full match	431405	418455	454933	523726	515373	407862	286270	352408	299761	385962	378311	457594
Com_2981_neg	Atractylenolide I	C15 H18 O2	230.131	12.753	No results	No results	Full match	61674.8	39761.3	39550.9	37760.9	34400.1	37933.8	1.92126e+06	2.2027e+06	1.87165e+06	419564	365321	404575
Com_4355_neg	pyridine-2-carbaldehyde 2-(2-quinolyl)hydrazone	C15 H12 N4	248.105	12.261	Invalid mass	No results	No results	243633	211343	230753	294620	255055	316724	745990	839658	855416	363917	448276	496597
Com_3291_neg	Chrysin	C15 H10 O4	254.058	8.58	Full match	No results	Full match	676362	704796	820758	963129	831235	790185	1.4085e+06	1.79702e+06	1.71244e+06	926391	819455	1.13345e+06
Com_3351_neg	Procyanidin B1	C30 H26 O12	1156.28	6.153	No results	Invalid mass	No results	1.24282e+06	1.18067e+06	1.40976e+06	1.26355e+06	807264	1.18237e+06	1.09694e+06	1.12528e+06	1.69446e+06	716229	612454	829546
Com_726_neg	N-Acetylanthranilic acid	C9 H9 N O3	133.053	6.502	Invalid mass	No results	No results	2.35482e+06	2.21543e+06	2.24453e+06	5.76623e+06	5.96106e+06	5.85483e+06	2.13284e+07	2.24992e+07	2.1674e+07	8.83693e+06	5.95254e+06	8.60064e+06
Com_1166_neg	N-(2-morpholinophenyl)-2,1,3-benzoxadiazole-4-sulfonamide	C16 H16 N4 O4 S	720.17	7.096	Invalid mass	No results	No results	896225	1.82084e+06	9.28943e+06	2.49197e+06	3.2895e+06	2.35263e+06	1.1908e+06	2.09843e+06	2.13896e+06	2.21646e+06	1.60429e+06	1.78605e+06
Com_2303_neg	lactucopicrin	C23 H22 O7	410.138	9.866	No results	No results	Full match	2.25149e+06	2.15726e+06	2.42201e+06	2.56946e+06	2.93539e+06	2.51096e+06	1.72686e+06	3.41266e+06	3.34277e+06	2.0389e+06	2.60213e+06	2.60025e+06
Com_3626_neg	16α-Hydroxyestrone	C18 H22 O3	286.153	6.398	Invalid mass	No results	No results	46217.5	43170.2	43065.2	51754.2	60462.9	72172.3	1.18905e+06	1.29822e+06	1.3803e+06	450898	436973	345500
Com_1809_neg	IBA	C12 H13 N O2	203.095	7.594	No results	No results	Full match	488525	320317	563044	1.5295e+06	1.44461e+06	1.49168e+06	4.7907e+06	4.9096e+06	3.82015e+06	1.96949e+06	1.76767e+06	2.62558e+06
Com_173_neg	Glycolic acid	C2 H4 O3	76.0161	1.399	Full match	No results	No results	1.10322e+08	1.04852e+08	1.15557e+08	7.54854e+07	1.93813e+08	9.04581e+07	7.22718e+07	1.03841e+08	8.90525e+07	9.81195e+07	1.06916e+08	1.10855e+08
Com_2735_neg	3,8,9-trihydroxy-10-propyl-3,4,5,8,9,10-hexahydro-2H-oxecin-2-one	C12 H20 O5	244.131	7.257	Full match	No results	No results	2.01042e+06	2.36309e+06	1.82283e+06	1.55342e+06	1.44029e+06	1.64348e+06	1.00713e+06	1.03631e+06	1.27908e+06	1.41101e+06	1.46051e+06	1.46669e+06
Com_664_neg	Inositol	C6 H12 O6	180.071	7.445	No results	Invalid mass	No results	1.83965e+07	2.37439e+07	2.21858e+07	1.51408e+07	1.53852e+07	1.35295e+07	2.43563e+07	2.44051e+07	2.53396e+07	1.76807e+07	1.61378e+07	1.70833e+07
Com_3224_neg	N6-Succinyl Adenosine	C14 H17 N5 O8	383.108	2.185	No results	No results	Full match	1.77668e+06	1.71471e+06	1.54069e+06	1.35068e+06	1.18454e+06	1.2617e+06	1.26748e+06	1.05326e+06	1.30032e+06	687709	491981	860376
Com_4121_neg	3-O-p-coumaroyl shikimic acid O-hexoside	C22 H26 O12	482.143	7.377	No results	No results	Full match	545606	698696	569889	1.02907e+06	750981	858799	662027	630895	478437	646723	596571	620055
Com_1212_neg	2-Hydroxy-1-(4-methoxyphenyl)propyl hexopyranoside	C16 H24 O8	344.147	8.388	Full match	No results	No results	6.90954e+06	6.60582e+06	6.16136e+06	5.16873e+06	7.21547e+06	7.6047e+06	8.47583e+06	9.73962e+06	9.67624e+06	5.81932e+06	6.202e+06	6.45231e+06
Com_187_neg	Crotonic acid	C4 H6 O2	86.037	1.246	Full match	No results	No results	1.21676e+08	1.07667e+08	4.45993e+07	1.15917e+08	1.2041e+08	6.36391e+07	1.13696e+08	1.4289e+08	1.26654e+08	1.96102e+08	1.39456e+08	1.51539e+08
Com_368_neg	Boc-β-cyano-L-alanine	C9 H14 N2 O4	214.095	1.548	No results	No results	Full match	4.8391e+07	4.98216e+07	5.2493e+07	6.41771e+07	6.53582e+07	2.59234e+07	3.51286e+07	3.37043e+07	3.72471e+07	2.24146e+07	4.83528e+07	4.05461e+07
Com_1609_neg	4-Toluenesulfonic acid	C7 H8 O3 S	172.02	6.608	No results	Full match	No results	3.31003e+06	3.25334e+06	3.06036e+06	6.10685e+06	6.01383e+06	5.69033e+06	2.40864e+06	2.70782e+06	2.37985e+06	4.8976e+06	3.68828e+06	4.14351e+06
Com_1111_neg	N-Acetyl-L-carnosine	C11 H16 N4 O4	268.116	1.735	Invalid mass	No results	No results	7.92143e+06	9.90708e+06	1.00717e+07	8.66898e+06	8.57789e+06	8.47614e+06	7.93943e+06	6.72146e+06	8.37371e+06	8.32772e+06	7.64948e+06	8.73867e+06
Com_3840_neg	Pentadecafluorooctanoic Acid	C8 H F15 O2	413.973	1.318	No results	No results	Full match	869822	658159	1.06595e+06	902800	767938	1.21281e+06	1.14645e+06	988536	889613	1.19532e+06	1.248e+06	936070
Com_3957_neg	8-O-acetyl shanzhiside methyl ester +HCOOH	C19 H28 O12	448.158	6.616	No results	No results	Full match	385628	347033	387456	698663	595892	658183	905488	1.09842e+06	1.14365e+06	560859	578196	565436
Com_1428_neg	5-Hydroxyindole-3-acetic acid	C10 H9 N O3	191.058	6.497	Full match	No results	No results	1.46358e+06	1.29689e+06	1.2855e+06	2.15577e+06	2.28369e+06	2.10573e+06	7.1368e+06	7.7489e+06	7.19509e+06	3.20958e+06	3.08296e+06	3.65043e+06
Com_1978_neg	Medicagenic acid	C30 H46 O6	502.329	12.057	No results	Full match	No results	4.20762e+06	3.50516e+06	3.66965e+06	601123	446185	468437	2.68301e+06	2.72225e+06	2.74597e+06	1.91372e+06	1.91094e+06	1.50486e+06
Com_923_neg	Phenylacetaldehyde	C8 H8 O	120.058	7.129	Full match	No results	No results	1.44109e+07	1.39721e+07	1.32594e+07	1.0232e+07	9.78284e+06	8.84144e+06	1.37593e+07	1.49046e+07	1.39526e+07	1.08069e+07	1.03172e+07	1.08797e+07
Com_2669_neg	Shikonin	C16 H16 O5	288.1	6.818	No results	No results	Full match	1.29926e+06	1.31966e+06	1.23542e+06	1.03432e+06	967498	1.00185e+06	2.29504e+06	2.31699e+06	2.63817e+06	1.07052e+06	1.20905e+06	1.32886e+06
Com_2476_neg	Arabidopyl ketoadipic acid	C15 H14 O9	338.064	6.938	No results	No results	Full match	2.49198e+06	2.80057e+06	2.50467e+06	1.72025e+06	1.86108e+06	1.65781e+06	1.34021e+06	1.42304e+06	1.50011e+06	1.74814e+06	1.60493e+06	1.94878e+06
Com_3773_neg	L-Methionine sulfone	C5 H11 N O4 S	181.041	5.415	No results	No results	Full match	1.20872e+06	909318	840313	361339	401870	367987	448939	505756	439609	637172	622505	562155
Com_2239_neg	Vitamin B2	C17 H20 N4 O6	376.138	8.31	No results	No results	Full match	699842	498881	653051	765239	1.16558e+06	708536	3.32133e+06	2.82015e+06	890254	1.28787e+06	1.56292e+06	1.35637e+06
Com_919_neg	D-Methionine	C5 H11 N O2 S	149.051	1.797	No results	No results	Full match	1.45067e+07	1.42654e+07	1.36657e+07	1.05882e+07	1.0275e+07	1.10353e+07	8.89957e+06	1.06206e+07	1.0046e+07	1.29924e+07	1.16032e+07	1.4156e+07
Com_881_neg	2-Methyl-3-hydroxybutyric acid	C5 H10 O3	118.063	2.286	Full match	No results	Full match	8.74793e+06	8.35589e+06	8.93559e+06	1.01422e+07	8.57446e+06	8.53841e+06	1.43568e+07	1.39962e+07	1.64124e+07	1.04447e+07	1.10133e+07	1.08747e+07
Com_1053_neg	Ciso-Cistanoside C	C30 H38 O15	638.223	8.71	No results	No results	Full match	7.85365e+06	7.86252e+06	7.76382e+06	1.70357e+06	2.23857e+06	2.41671e+06	1.06032e+07	9.17595e+06	1.20887e+07	4.18751e+06	3.69272e+06	4.08789e+06
Com_4494_neg	Bomyl acetate	C12 H20 O2	196.146	12.205	No results	No results	Full match	655262	500814	595258	767598	695092	668456	603100	426693	490244	779708	731814	738985
Com_4518_neg	Narirutin	C27 H32 O14	580.182	8.323	No results	No results	Full match	153468	299653	289321	455240	196914	118805	427264	509155	174995	809040	683469	652305
Com_2816_neg	alpha-Asarone	C12 H16 O3	208.11	9.791	No results	No results	Full match	940256	892576	1.12189e+06	847009	683801	983081	2.24379e+06	2.1913e+06	1.82409e+06	1.33444e+06	995678	1.15716e+06
Com_3967_neg	2-Naphthol	C10 H8 O	144.058	11.656	Full match	No results	No results	1.08256e+06	1.02639e+06	892006	693673	543903	506481	967921	1.11357e+06	787040	852435	833369	898650
Com_1462_neg	Abscisic acid	C15 H20 O4	264.136	9.624	No results	No results	Full match	5.75172e+06	5.70903e+06	5.85492e+06	6.75728e+06	5.13281e+06	6.4902e+06	6.60861e+06	7.48205e+06	6.69484e+06	6.10612e+06	6.1285e+06	6.83401e+06
Com_2134_neg	Tridecylic acid	C13 H26 O2	214.193	14.037	Full match	No results	Full match	2.92561e+06	3.59623e+06	2.95328e+06	3.18574e+06	3.51974e+06	2.89161e+06	3.2867e+06	3.179e+06	3.37789e+06	3.81068e+06	3.77494e+06	3.52476e+06
Com_1923_neg	Aurantio-Obtusin	C17 H14 O7	330.074	6.964	No results	No results	Full match	1.10048e+06	1.32566e+06	1.42661e+06	1.19509e+06	1.48361e+06	1.41574e+06	2.5518e+06	4.64555e+06	3.06409e+06	1.40519e+06	1.07419e+06	1.52098e+06
Com_4666_neg	N-(1,3-benzodioxol-5-yl)-7-chloroquinolin-4-amine	C16 H11 Cl N2 O2	298.048	11.661	Invalid mass	No results	No results	619098	524656	467252	323715	234625	186947	254832	219313	311697	460358	343203	424797
Com_3031_neg	Hydroxysafflor Yellow A	C27 H32 O16	612.171	6.179	No results	No results	Full match	1.69962e+06	1.71846e+06	1.88125e+06	1.69722e+06	1.3594e+06	1.6619e+06	1.76816e+06	1.84811e+06	1.47429e+06	1.49171e+06	1.42791e+06	1.35504e+06
Com_972_neg	2-Isopropylmalate	C7 H12 O5	176.069	1.383	No results	No results	Full match	8.55024e+06	1.24789e+07	1.27466e+07	1.11444e+07	1.02641e+07	8.89645e+06	1.03458e+07	1.0479e+07	1.04478e+07	1.00176e+07	1.06646e+07	9.66949e+06
Com_586_neg	ethyl 4-hydroxy-3-methylisoxazolo[5,4-b]pyridine-5-carboxylate	C10 H10 N2 O4	222.064	1.814	Full match	No results	No results	2.25118e+07	1.98758e+07	1.28557e+07	8.01992e+06	3.07129e+07	2.22365e+07	1.66249e+07	1.65282e+07	1.76837e+07	1.58338e+07	1.9475e+07	2.29649e+07
Com_3299_neg	Thymine	C5 H6 N2 O2	126.043	1.391	No results	No results	Full match	680244	1.25912e+06	911955	667441	801724	710452	917709	1.26126e+06	868355	1.43076e+06	1.06972e+06	2.0611e+06
Com_4405_neg	8-methylretusin-7-O-β-D-glucopyranoside	C23 H24 O10	460.137	10.535	No results	No results	Full match	611310	497871	488789	749577	546007	692219	692689	678870	815814	636139	632441	699745
Com_3959_neg	(3R)-8-hydroxy-3-(4-methoxyphenyl)-3,4-dihydro-1H-2-benzopyran-1-one	C16 H14 O4	270.092	11.771	Invalid mass	No results	No results	1.01298e+06	1.06928e+06	871577	924475	743698	947932	779913	830030	949432	954202	811274	902749
Com_2802_neg	5-Methyluridine	C10 H14 N2 O6	258.084	1.432	No results	No results	Full match	1.59702e+06	2.104e+06	1.56166e+06	1.94674e+06	1.83151e+06	1.54707e+06	1.16347e+06	2.44041e+06	1.56154e+06	1.2988e+06	1.35048e+06	1.39274e+06
Com_3345_neg	β-Nicotyrine	C10 H10 N2	158.084	3.001	No results	No results	Full match	1.62329e+06	1.22225e+06	1.44387e+06	694791	730259	879990	831190	781016	801439	1.54022e+06	1.12749e+06	1.48802e+06
Com_405_neg	Nonanoic acid	C9 H18 O2	158.131	12.428	Full match	No results	No results	4.6529e+07	4.65976e+07	4.80703e+07	5.67828e+07	5.04736e+07	5.05576e+07	4.59398e+07	5.34599e+07	5.13974e+07	5.35386e+07	5.32715e+07	5.51202e+07
[truncated: 102 more rows]

## Sheet: Table S7
Table S7 The KEGG pathways with the most significant enrichment of DEGs
HMGROE.vs.HMGRC_neg_kegg_enrichment
MapID	MapTitle	Pvalue	x	y	n	N	EnrichDirect	MetaIDs	kegg_cpd_id
[truncated: 98 more rows]
